# Supplementary material for: Transcriptomic response to GABA-producing Lactobacillus plantarum CGMCC 1.2437T induced by L-MSG
Source: PLoS One. 2018 Jun 12;13(6):e0199021. doi: 10.1371/journal.pone.0199021 (PMC5997328; doi:10.1371/journal.pone.0199021)
Supplement: S1 Table — (XLSX) [file pone.0199021.s005.xlsx]

## Sheet: Sheet1
Supplementary Table 1. Detail information of up-regulation and down-regulation differentially expressed genes.
up-regulated
gene ID	readcount_MSG	readcount_CTL	log2FoldChange	P value	Padj
Novel00021	9461.84	1242.02	2.9294	1.954e-25	1.1537e-23
lp_0058	885.393	439.229	1.0113	4.7146e-17	2.0991e-15
lp_0139	21798.8	10456.3	1.0599	2.5945e-39	2.7102e-37
lp_0155	148.831	72.9861	1.028	1.609e-05	0.00016873
lp_0156	265.897	128.401	1.0502	2.7467e-08	5.2909e-07
lp_0176	3599.19	1714.01	1.0703	4.2794e-32	3.4185e-30
lp_0177	1976.75	856.672	1.2063	4.6095e-33	3.7937e-31
lp_0178	1813.77	786.611	1.2053	6.0547e-32	4.6985e-30
lp_0179	2897.23	1415.59	1.0333	1.7961e-28	1.2195e-26
lp_0180	3505.72	1403.52	1.3207	3.0255e-46	3.9129e-44
lp_0181	9559.59	3909.8	1.2899	3.9876e-53	6.0169e-51
lp_0199	866.312	415.245	1.0609	2.9261e-18	1.4191e-16
lp_0230	1309.32	541.14	1.2747	1.1652e-30	8.7907e-29
lp_0235	285.722	126.338	1.1773	1.0635e-10	2.7249e-09
lp_0240	166.761	49.218	1.7605	1.2197e-12	3.8972e-11
lp_0242	1144.54	356.705	1.682	7.5801e-30	5.5642e-28
lp_0263	4835.52	1934.33	1.3218	4.6619e-50	6.3309e-48
lp_0264	6902.93	2011.33	1.7791	5.5325e-91	1.6696e-88
lp_0265	3050.1	912.883	1.7404	1.3003e-63	2.7166e-61
lp_0286	9932.62	4123.82	1.2682	1.0779e-51	1.5408e-49
lp_0435	254.298	80.6226	1.6573	3.641e-16	1.5214e-14
lp_0436	685.976	204.016	1.7495	1.0892e-35	9.5427e-34
lp_0438	373.436	95.3374	1.9697	6.3827e-28	4.2282e-26
lp_0501	118.175	58.3057	1.0192	0.00010504	0.0009115
lp_0800	8187.61	2512.85	1.7041	1.9928e-86	5.4126e-84
lp_0849	1205.87	290.05	2.0557	3.7536e-64	8.4956e-62
lp_0850	212.175	82.4434	1.3638	1.5564e-10	3.9508e-09
lp_1103	418.736	203.311	1.0424	1.4097e-11	3.9472e-10
lp_1107	157.258	70.103	1.1656	6.9091e-07	9.8247e-06
lp_1670	309.572	153.401	1.013	1.3437e-05	0.00014312
lp_1671	382.465	190.271	1.0073	2.157e-10	5.4244e-09
lp_1672	56.0725	26.8742	1.0611	0.0049253	0.025098
lp_1675	389.052	187.669	1.0518	1.8149e-08	3.5979e-07
lp_1679	227.116	112.108	1.0185	2.2688e-07	3.6898e-06
lp_1912	1493.86	60.134	4.6347	9.2522e-147	1.2564e-143
lp_2095	642.771	182.426	1.817	2.0337e-36	1.9047e-34
lp_2096	597.681	156.769	1.9307	5.1714e-38	5.2021e-36
lp_2097	2273.39	681.743	1.7375	3.0222e-65	7.4621e-63
lp_2151	5899.89	1316.34	2.1642	1.9448e-120	7.5458e-118
lp_2152	3440.13	635.885	2.4356	9.7948e-132	5.3205e-129
lp_2153	3269.49	635.288	2.3636	1.1429e-123	5.1737e-121
lp_2154	4846.11	984.349	2.2996	5.2306e-132	3.5515e-129
lp_2256	2366.51	769.647	1.6205	6.9583e-59	1.1812e-56
lp_2616	1385.45	524.262	1.402	6.9421e-37	6.7339e-35
lp_2684	145.248	39.249	1.8878	0.0011338	0.0071614
lp_2685	81.0459	23.5332	1.784	3.3441e-07	5.0741e-06
lp_2766	1298.23	563.376	1.2044	9.172e-28	5.9312e-26
lp_2767	1837.71	580.82	1.6617	1.2583e-55	2.0103e-53
lp_2777	4743.26	2022.69	1.2296	9.2159e-44	1.0883e-41
lp_2778	4390.28	2190.82	1.0028	8.0645e-30	5.764e-28
lp_2780	11287.8	5188.78	1.1213	9.758e-42	1.0601e-39
lp_2813	262.656	116.08	1.1781	4.6424e-10	1.1276e-08
lp_3009	199.746	94.5444	1.0791	2.291e-07	3.7038e-06
lp_3010	445.412	172.45	1.369	3.1311e-18	1.492e-16
lp_3313	3824.87	715.761	2.4179	1.8916e-134	1.7126e-131
lp_3314	2076.44	369.287	2.4913	7.9625e-113	2.7033e-110
lp_3318	2782.46	1117.85	1.3156	3.4963e-43	3.9566e-41
lp_3518	474.193	222.334	1.0927	1.6901e-13	5.9614e-12
lp_3519	190.032	88.9173	1.0957	3.4997e-07	5.2515e-06
lp_3522	912.749	373.771	1.2881	5.7582e-26	3.4754e-24
lp_3545	289.104	79.876	1.8558	5.9777e-21	3.2471e-19
lp_3546	156.45	38.9797	2.0049	1.3931e-13	4.9785e-12
lp_3547	34.5729	7.36713	2.2305	8.7496e-05	0.00077407
lp_3548	51.9506	12.879	2.0121	7.7973e-06	8.715e-05
lp_3551	663.166	284.107	1.2229	8.169e-20	4.3504e-18
lp_3554	2029.1	247.911	3.0329	6.0542e-150	1.6443e-146
lp_3555	562.688	80.057	2.8132	1.2287e-61	2.3837e-59
lp_3556	999.373	197.307	2.3406	1.1024e-44	1.3609e-42
lp_3557	1306.83	348.275	1.9078	1.6074e-59	2.9104e-57
down-regulated
gene ID	readcount_MSG	readcount_CTL	log2FoldChange	P value	Padj
lp_0200	17.3549	50.165	-1.5313	0.0058143	0.028649
lp_0336	89.308	181.741	-1.025	2.8414e-06	3.5894e-05
lp_0361	164.602	426.877	-1.3748	3.2541e-13	1.1187e-11
lp_0961	424.004	895.673	-1.0789	1.6233e-05	0.00016958
lp_1467	2.73881	18.6602	-2.7683	0.0013563	0.0082964
lp_1786	15.7664	39.2759	-1.3168	0.0051433	0.025965
lp_2216	679.987	1397.82	-1.0396	2.2043e-17	1.0147e-15
lp_2688	32.3864	69.0676	-1.0926	0.0016529	0.0099101
lp_2776	1928.11	4202	-1.1239	5.2382e-36	4.7423e-34
lp_2917	14.5248	35.9619	-1.308	0.0083449	0.03835
lp_2926	1923.18	4545.62	-1.241	6.0634e-11	1.5835e-09
lp_2983	15.6523	36.8895	-1.2368	0.01042	0.046087
lp_3001	112.054	254.081	-1.1811	1.0426e-09	2.4412e-08
lp_3073	11.325	30.5308	-1.4308	0.0092932	0.042138
lp_3278	34.0662	75.9769	-1.1572	0.011272	0.048825
lp_3339	49.8783	127.016	-1.3485	0.010464	0.046087
lp_3588	486.965	1071.44	-1.1377	9.498e-23	5.3743e-21
sRNA00028	8330.78	17782	-1.0939	5.5965e-17	2.4516e-15
