# Supplementary material for: Transcriptomic response to GABA-producing Lactobacillus plantarum CGMCC 1.2437T induced by L-MSG
Source: PLoS One. 2018 Jun 12;13(6):e0199021. doi: 10.1371/journal.pone.0199021 (PMC5997328; doi:10.1371/journal.pone.0199021)
Supplement: S2 Table — (XLSX) [file pone.0199021.s006.xlsx]

## Sheet: MSGvsCTL.DEG_GO_enrichment_resu
Supplementary Table 2. GO classification of differentially expressed genes.
GO accession	Function description	Term type	Over represented pvalue	Corrected pvalue	DEG item	DEG list	Bg item	Bg list	Up	Up gene names	Down	Down gene names
GO:0015144	carbohydrate transmembrane transporter activity	molecular_function	6.9104e-08	3.7861e-05	13	67	65	2235	12	lp_0286,lp_0436,lp_3518,lp_2780,lp_0230,lp_3009,lp_3547,lp_3010,lp_0264,lp_0265,lp_2097,lp_3522	1	lp_0961
GO:1901476	carbohydrate transporter activity	molecular_function	6.9104e-08	3.7861e-05	13	67	65	2235	12	lp_0286,lp_0436,lp_3518,lp_2780,lp_0230,lp_3547,lp_3009,lp_3010,lp_0264,lp_0265,lp_2097,lp_3522	1	lp_0961
GO:0008643	carbohydrate transport	biological_process	8.3016e-08	3.7861e-05	14	67	79	2235	13	lp_3009,lp_3547,lp_3518,lp_2780,lp_3546,lp_0230,lp_0436,lp_0286,lp_3522,lp_2097,lp_3010,lp_0265,lp_0264	1	lp_0961
GO:0005351	sugar:hydrogen symporter activity	molecular_function	1.0292e-07	3.7861e-05	11	67	42	2235	10	lp_0286,lp_0436,lp_0230,lp_2780,lp_3518,lp_0265,lp_0264,lp_3010,lp_2097,lp_3522	1	lp_0961
GO:0005402	cation:sugar symporter activity	molecular_function	1.0292e-07	3.7861e-05	11	67	42	2235	10	lp_3522,lp_2097,lp_0264,lp_0265,lp_3010,lp_2780,lp_0230,lp_3518,lp_0436,lp_0286	1	lp_0961
GO:0015295	solute:hydrogen symporter activity	molecular_function	1.0292e-07	3.7861e-05	11	67	42	2235	10	lp_3010,lp_0265,lp_0264,lp_3522,lp_2097,lp_0436,lp_0286,lp_3518,lp_2780,lp_0230	1	lp_0961
GO:0051119	sugar transmembrane transporter activity	molecular_function	1.0292e-07	3.7861e-05	11	67	42	2235	10	lp_0286,lp_0436,lp_0230,lp_2780,lp_3518,lp_0265,lp_0264,lp_3010,lp_2097,lp_3522	1	lp_0961
GO:0008982	protein-N(PI)-phosphohistidine-sugar phosphotransferase activity	molecular_function	2.3774e-07	6.8973e-05	11	67	46	2235	11	lp_0286,lp_0436,lp_0230,lp_3518,lp_3009,lp_3547,lp_0264,lp_0265,lp_3010,lp_2097,lp_3522	0
GO:0015293	symporter activity	molecular_function	2.6786e-07	6.8973e-05	11	67	46	2235	10	lp_3522,lp_2097,lp_3010,lp_0265,lp_0264,lp_3518,lp_2780,lp_0230,lp_0436,lp_0286	1	lp_0961
GO:0015294	solute:cation symporter activity	molecular_function	2.6786e-07	6.8973e-05	11	67	46	2235	10	lp_2097,lp_3522,lp_0264,lp_0265,lp_3010,lp_0230,lp_2780,lp_3518,lp_0286,lp_0436	1	lp_0961
GO:0009401	phosphoenolpyruvate-dependent sugar phosphotransferase system	biological_process	3.2116e-07	7.5181e-05	13	67	74	2235	13	lp_0286,lp_0436,lp_3518,lp_3546,lp_2780,lp_0230,lp_3547,lp_3009,lp_3010,lp_0265,lp_0264,lp_2097,lp_3522	0
GO:0015291	secondary active transmembrane transporter activity	molecular_function	3.8519e-06	0.00082654	11	67	58	2235	10	lp_2097,lp_3522,lp_3010,lp_0265,lp_0264,lp_3518,lp_0230,lp_2780,lp_0286,lp_0436	1	lp_0961
GO:0022804	active transmembrane transporter activity	molecular_function	1.6723e-05	0.0033125	13	67	98	2235	12	lp_3518,lp_2780,lp_0230,lp_3009,lp_3547,lp_0286,lp_0436,lp_2097,lp_3522,lp_3010,lp_0265,lp_0264	1	lp_0961
GO:0071702	organic substance transport	biological_process	4.1609e-05	0.0076531	17	67	187	2235	13	lp_0265,lp_3010,lp_3522,lp_0286,lp_3009,lp_3547,lp_0230,lp_0264,lp_2097,lp_0436,lp_3546,lp_2780,lp_3518	4	lp_3278,lp_3339,lp_0336,lp_0961
GO:0016773	phosphotransferase activity, alcohol group as acceptor	molecular_function	0.00030494	0.052348	12	67	118	2235	12	lp_3547,lp_3009,lp_0230,lp_3518,lp_3556,lp_0436,lp_0286,lp_3522,lp_2097,lp_0264,lp_0265,lp_3010	0
GO:0005215	transporter activity	molecular_function	0.00052272	0.084125	22	67	324	2235	16	lp_3522,lp_3557,lp_0180,lp_0177,lp_0265,lp_3010,lp_3009,lp_3547,lp_0230,lp_0176,lp_0286,lp_2097,lp_0264,lp_2780,lp_3518,lp_0436	6	lp_3278,lp_3339,lp_0200,lp_2983,lp_0336,lp_0961
GO:0022891	substrate-specific transmembrane transporter activity	molecular_function	0.00064169	0.09672	15	67	181	2235	12	lp_3522,lp_2097,lp_3010,lp_0264,lp_0265,lp_3009,lp_3547,lp_3518,lp_2780,lp_0230,lp_0436,lp_0286	3	lp_3278,lp_3339,lp_0961
GO:0022892	substrate-specific transporter activity	molecular_function	0.0006761	0.09672	15	67	182	2235	12	lp_0436,lp_0286,lp_3547,lp_3009,lp_0230,lp_2780,lp_3518,lp_0264,lp_0265,lp_3010,lp_3522,lp_2097	3	lp_0961,lp_3339,lp_3278
GO:0015075	ion transmembrane transporter activity	molecular_function	0.0014421	0.19544	13	67	149	2235	10	lp_2097,lp_3522,lp_3010,lp_0264,lp_0265,lp_3518,lp_0230,lp_2780,lp_0286,lp_0436	3	lp_3278,lp_3339,lp_0961
GO:0008324	cation transmembrane transporter activity	molecular_function	0.001969	0.24643	11	67	119	2235	10	lp_3010,lp_0264,lp_0265,lp_2097,lp_3522,lp_0286,lp_0436,lp_3518,lp_0230,lp_2780	1	lp_0961
GO:0022857	transmembrane transporter activity	molecular_function	0.0020097	0.24643	17	67	237	2235	14	lp_3518,lp_2780,lp_0436,lp_2097,lp_0264,lp_0230,lp_3547,lp_3009,lp_0286,lp_3557,lp_3522,lp_3010,lp_0265,lp_0180	3	lp_0961,lp_3339,lp_3278
GO:0006810	transport	biological_process	0.0058715	0.65736	26	67	504	2235	19	lp_3010,lp_0265,lp_0177,lp_0180,lp_2151,lp_3557,lp_3522,lp_0286,lp_0230,lp_0176,lp_3009,lp_3547,lp_0264,lp_2152,lp_2097,lp_0436,lp_3518,lp_2780,lp_3546	7	lp_3278,lp_3339,lp_0200,lp_2917,lp_0961,lp_2983,lp_0336
GO:0051234	establishment of localization	biological_process	0.0058715	0.65736	26	67	504	2235	19	lp_0436,lp_3546,lp_2780,lp_3518,lp_0264,lp_2152,lp_2097,lp_0286,lp_0176,lp_0230,lp_3009,lp_3547,lp_0265,lp_3010,lp_0180,lp_2151,lp_0177,lp_3522,lp_3557	7	lp_2983,lp_0336,lp_0961,lp_0200,lp_2917,lp_3278,lp_3339
GO:0051179	localization	biological_process	0.007055	0.75695	26	67	511	2235	19	lp_2097,lp_0264,lp_2152,lp_3546,lp_2780,lp_3518,lp_0436,lp_3522,lp_3557,lp_0180,lp_2151,lp_0177,lp_0265,lp_3010,lp_3009,lp_3547,lp_0176,lp_0230,lp_0286	7	lp_2983,lp_0336,lp_0961,lp_3278,lp_3339,lp_2917,lp_0200
GO:0044765	single-organism transport	biological_process	0.0074183	0.76408	21	67	373	2235	16	lp_2151,lp_3010,lp_0265,lp_3557,lp_3522,lp_0286,lp_3009,lp_3547,lp_0230,lp_2152,lp_0264,lp_2097,lp_0436,lp_3518,lp_3546,lp_2780	5	lp_3278,lp_3339,lp_2917,lp_0961,lp_0336
GO:0016772	transferase activity, transferring phosphorus-containing groups	molecular_function	0.0086342	0.85511	15	67	243	2235	15	lp_3010,lp_0264,lp_0265,lp_2097,lp_0850,lp_1912,lp_3522,lp_0286,lp_0436,lp_0242,lp_3556,lp_3518,lp_0230,lp_3009,lp_3547	0
GO:0016740	transferase activity	molecular_function	0.0096018	0.91573	22	67	439	2235	22	lp_0230,lp_1675,lp_2767,lp_3556,lp_3009,lp_3547,lp_0286,lp_0242,lp_1912,lp_3522,lp_0265,lp_3010,lp_2153,lp_0435,lp_1671,lp_3518,lp_0436,lp_2154,lp_0850,lp_2097,lp_0264,lp_2152	0
GO:0009847	spore germination	biological_process	0.016027	1	2	67	6	2235	0		2	lp_3339,lp_3278
GO:0004550	nucleoside diphosphate kinase activity	molecular_function	0.02188	1	1	67	1	2235	1	lp_0242	0
GO:0006165	nucleoside diphosphate phosphorylation	biological_process	0.02188	1	1	67	1	2235	1	lp_0242	0
GO:0006183	GTP biosynthetic process	biological_process	0.02188	1	1	67	1	2235	1	lp_0242	0
GO:0006228	UTP biosynthetic process	biological_process	0.02188	1	1	67	1	2235	1	lp_0242	0
GO:0006241	CTP biosynthetic process	biological_process	0.02188	1	1	67	1	2235	1	lp_0242	0
GO:0009148	pyrimidine nucleoside triphosphate biosynthetic process	biological_process	0.02188	1	1	67	1	2235	1	lp_0242	0
GO:0009208	pyrimidine ribonucleoside triphosphate metabolic process	biological_process	0.02188	1	1	67	1	2235	1	lp_0242	0
GO:0009209	pyrimidine ribonucleoside triphosphate biosynthetic process	biological_process	0.02188	1	1	67	1	2235	1	lp_0242	0
GO:0046036	CTP metabolic process	biological_process	0.02188	1	1	67	1	2235	1	lp_0242	0
GO:0046051	UTP metabolic process	biological_process	0.02188	1	1	67	1	2235	1	lp_0242	0
GO:0046939	nucleotide phosphorylation	biological_process	0.02188	1	1	67	1	2235	1	lp_0242	0
GO:0015225	biotin transporter activity	molecular_function	0.022432	1	1	67	1	2235	0		1	lp_0336
GO:0015878	biotin transport	biological_process	0.022432	1	1	67	1	2235	0		1	lp_0336
GO:0051184	cofactor transporter activity	molecular_function	0.022432	1	1	67	1	2235	0		1	lp_0336
GO:0006633	fatty acid biosynthetic process	biological_process	0.024625	1	2	67	9	2235	2	lp_1671,lp_0435	0
GO:0050497	transferase activity, transferring alkylthio groups	molecular_function	0.02874	1	1	67	1	2235	1	lp_2153	0
GO:0050524	coenzyme-B sulfoethylthiotransferase activity	molecular_function	0.02874	1	1	67	1	2235	1	lp_2153	0
GO:0016020	membrane	cellular_component	0.029556	1	26	67	577	2235	18	lp_3522,lp_3557,lp_0180,lp_0177,lp_0435,lp_0156,lp_0265,lp_3010,lp_0176,lp_0230,lp_0286,lp_2097,lp_0264,lp_2152,lp_3546,lp_2780,lp_3518,lp_0436	8	lp_3278,lp_3339,lp_2917,lp_3001,lp_2688,lp_2983,lp_0336,lp_0961
GO:0072330	monocarboxylic acid biosynthetic process	biological_process	0.030345	1	2	67	10	2235	2	lp_0435,lp_1671	0
GO:0016746	transferase activity, transferring acyl groups	molecular_function	0.031506	1	5	67	70	2235	5	lp_1675,lp_1671,lp_2767,lp_2152,lp_0435	0
GO:0032787	monocarboxylic acid metabolic process	biological_process	0.033671	1	5	67	56	2235	5	lp_0139,lp_2151,lp_0435,lp_0849,lp_1671	0
GO:0004664	prephenate dehydratase activity	molecular_function	0.034899	1	1	67	1	2235	1	lp_2767	0
GO:0009094	L-phenylalanine biosynthetic process	biological_process	0.034899	1	1	67	1	2235	1	lp_2767	0
GO:1902223	erythrose 4-phosphate/phosphoenolpyruvate family amino acid biosynthetic process	biological_process	0.034899	1	1	67	1	2235	1	lp_2767	0
GO:0006004	fucose metabolic process	biological_process	0.041031	1	1	67	1	2235	1	lp_3554	0
GO:0008733	L-arabinose isomerase activity	molecular_function	0.041031	1	1	67	1	2235	1	lp_3554	0
GO:0008736	L-fucose isomerase activity	molecular_function	0.041031	1	1	67	1	2235	1	lp_3554	0
GO:0030248	cellulose binding	molecular_function	0.041275	1	1	67	1	2235	1	lp_2778	0
GO:0019069	viral capsid assembly	biological_process	0.042333	1	1	67	2	2235	0		1	lp_0961
GO:0009147	pyrimidine nucleoside triphosphate metabolic process	biological_process	0.04366	1	1	67	2	2235	1	lp_0242	0
GO:0009132	nucleoside diphosphate metabolic process	biological_process	0.050896	1	1	67	2	2235	1	lp_0242	0
GO:0006558	L-phenylalanine metabolic process	biological_process	0.055603	1	1	67	2	2235	1	lp_2767	0
GO:1902221	erythrose 4-phosphate/phosphoenolpyruvate family amino acid metabolic process	biological_process	0.055603	1	1	67	2	2235	1	lp_2767	0
GO:1901070	guanosine-containing compound biosynthetic process	biological_process	0.063629	1	1	67	2	2235	1	lp_0242	0
GO:0000139	Golgi membrane	cellular_component	0.0639	1	1	67	2	2235	0		1	lp_0961
GO:0005794	Golgi apparatus	cellular_component	0.0639	1	1	67	2	2235	0		1	lp_0961
GO:0044431	Golgi apparatus part	cellular_component	0.0639	1	1	67	2	2235	0		1	lp_0961
GO:0001871	pattern binding	molecular_function	0.064024	1	1	67	2	2235	1	lp_2778	0
GO:0030247	polysaccharide binding	molecular_function	0.064024	1	1	67	2	2235	1	lp_2778	0
GO:0004308	exo-alpha-sialidase activity	molecular_function	0.064344	1	1	67	2	2235	0		1	lp_3001
GO:0016997	alpha-sialidase activity	molecular_function	0.064344	1	1	67	2	2235	0		1	lp_3001
GO:0051180	vitamin transport	biological_process	0.065657	1	1	67	3	2235	0		1	lp_0336
GO:0051183	vitamin transporter activity	molecular_function	0.065657	1	1	67	3	2235	0		1	lp_0336
GO:0072348	sulfur compound transport	biological_process	0.065657	1	1	67	3	2235	0		1	lp_0336
GO:0051536	iron-sulfur cluster binding	molecular_function	0.068507	1	2	67	16	2235	2	lp_2095,lp_3314	0
GO:0051540	metal cluster binding	molecular_function	0.068507	1	2	67	16	2235	2	lp_2095,lp_3314	0
GO:0016782	transferase activity, transferring sulfur-containing groups	molecular_function	0.070043	1	1	67	2	2235	1	lp_2153	0
GO:0016747	transferase activity, transferring acyl groups other than amino-acyl groups	molecular_function	0.075765	1	4	67	64	2235	4	lp_2767,lp_1675,lp_1671,lp_0435	0
GO:0006631	fatty acid metabolic process	biological_process	0.079097	1	4	67	51	2235	4	lp_0435,lp_0139,lp_2151,lp_1671	0
GO:0003674	molecular_function	molecular_function	0.08029	1	64	67	1996	2235	53	lp_0181,lp_0139,lp_0263,lp_2778,lp_2777,lp_0264,lp_2684,lp_0199,lp_3547,lp_0230,lp_0176,lp_3522,lp_2095,lp_0265,lp_1670,lp_3010,lp_2256,lp_2780,lp_1671,lp_3314,lp_3313,lp_0850,lp_2154,lp_2097,lp_3009,lp_0286,lp_0435,lp_0235,lp_1679,lp_3518,lp_0849,lp_0436,lp_0058,lp_3551,lp_3554,lp_3545,lp_2767,lp_3556,lp_1675,lp_0242,lp_1912,lp_3557,lp_2766,lp_2153,lp_2151,lp_2685,lp_0156,lp_0179,lp_2152,lp_1103…	11	lp_2983,lp_0961,lp_2216,lp_1467,lp_2926,lp_3339,lp_3001,lp_0200,lp_0336,lp_3588,lp_3278
GO:0042886	amide transport	biological_process	0.080371	1	1	67	3	2235	0		1	lp_0336
GO:0004553	hydrolase activity, hydrolyzing O-glycosyl compounds	molecular_function	0.08082	1	4	67	44	2235	3	lp_2766,lp_2778,lp_2777	1	lp_3001
GO:0016776	phosphotransferase activity, phosphate group as acceptor	molecular_function	0.083075	1	1	67	3	2235	1	lp_0242	0
GO:0019068	virion assembly	biological_process	0.083125	1	1	67	4	2235	0		1	lp_0961
GO:0050151	oleate hydratase activity	molecular_function	0.083675	1	1	67	2	2235	1	lp_0139	0
GO:0016836	hydro-lyase activity	molecular_function	0.083821	1	2	67	15	2235	2	lp_2767,lp_0139	0
GO:0015711	organic anion transport	biological_process	0.084114	1	3	67	28	2235	0		3	lp_0336,lp_3278,lp_3339
GO:0015849	organic acid transport	biological_process	0.084114	1	3	67	28	2235	0		3	lp_0336,lp_3278,lp_3339
GO:0046942	carboxylic acid transport	biological_process	0.084114	1	3	67	28	2235	0		3	lp_0336,lp_3278,lp_3339
GO:0046039	GTP metabolic process	biological_process	0.085277	1	1	67	3	2235	1	lp_0242	0
GO:0009896	positive regulation of catabolic process	biological_process	0.085803	1	1	67	3	2235	1	lp_0501	0
GO:0010506	regulation of autophagy	biological_process	0.085803	1	1	67	3	2235	1	lp_0501	0
GO:0010508	positive regulation of autophagy	biological_process	0.085803	1	1	67	3	2235	1	lp_0501	0
GO:0031331	positive regulation of cellular catabolic process	biological_process	0.085803	1	1	67	3	2235	1	lp_0501	0
GO:0004312	fatty acid synthase activity	molecular_function	0.089342	1	1	67	3	2235	1	lp_1671	0
GO:0004315	3-oxoacyl-[acyl-carrier-protein] synthase activity	molecular_function	0.089342	1	1	67	3	2235	1	lp_1671	0
GO:0003919	FMN adenylyltransferase activity	molecular_function	0.094968	1	1	67	4	2235	1	lp_0850	0
GO:0015718	monocarboxylic acid transport	biological_process	0.10159	1	1	67	3	2235	0		1	lp_0336
GO:0006414	translational elongation	biological_process	0.10423	1	1	67	4	2235	1	lp_2152	0
GO:0030976	thiamine pyrophosphate binding	molecular_function	0.10568	1	2	67	14	2235	2	lp_0849,lp_2154	0
GO:0009095	aromatic amino acid family biosynthetic process, prephenate pathway	biological_process	0.10994	1	1	67	4	2235	1	lp_2767	0
GO:0051181	cofactor transport	biological_process	0.11346	1	1	67	5	2235	0		1	lp_0336
GO:0005960	glycine cleavage complex	cellular_component	0.11874	1	1	67	5	2235	1	lp_2152	0
GO:0016798	hydrolase activity, acting on glycosyl bonds	molecular_function	0.11962	1	4	67	54	2235	3	lp_2778,lp_2766,lp_2777	1	lp_3001
GO:0006820	anion transport	biological_process	0.12034	1	3	67	34	2235	0		3	lp_0336,lp_3339,lp_3278
GO:0006083	acetate metabolic process	biological_process	0.12493	1	1	67	3	2235	1	lp_0849	0
GO:0019385	methanogenesis, from acetate	biological_process	0.12493	1	1	67	3	2235	1	lp_0849	0
GO:0009894	regulation of catabolic process	biological_process	0.12571	1	1	67	4	2235	1	lp_0501	0
GO:0031329	regulation of cellular catabolic process	biological_process	0.12571	1	1	67	4	2235	1	lp_0501	0
GO:0019067	viral assembly, maturation, egress, and release	biological_process	0.12717	1	1	67	6	2235	0		1	lp_0961
GO:0005975	carbohydrate metabolic process	biological_process	0.13031	1	10	67	209	2235	9	lp_2777,lp_3551,lp_0179,lp_2778,lp_3554,lp_2766,lp_0263,lp_3556,lp_0181	1	lp_3001
GO:0006721	terpenoid metabolic process	biological_process	0.14013	1	2	67	18	2235	2	lp_2151,lp_2154	0
GO:0016114	terpenoid biosynthetic process	biological_process	0.14013	1	2	67	18	2235	2	lp_2151,lp_2154	0
GO:0009522	photosystem I	cellular_component	0.14122	1	1	67	4	2235	0		1	lp_3001
GO:0003333	amino acid transmembrane transport	biological_process	0.14299	1	2	67	17	2235	0		2	lp_3339,lp_3278
GO:0009289	pilus	cellular_component	0.14334	1	1	67	5	2235	1	lp_0181	0
GO:0016832	aldehyde-lyase activity	molecular_function	0.14693	1	1	67	5	2235	1	lp_3551	0
GO:0016310	phosphorylation	biological_process	0.14822	1	2	67	21	2235	2	lp_1912,lp_0242	0
GO:0016835	carbon-oxygen lyase activity	molecular_function	0.15159	1	2	67	22	2235	2	lp_0139,lp_2767	0
GO:0006935	chemotaxis	biological_process	0.15472	1	1	67	5	2235	1	lp_0156	0
GO:0042330	taxis	biological_process	0.15472	1	1	67	5	2235	1	lp_0156	0
GO:0070566	adenylyltransferase activity	molecular_function	0.15616	1	1	67	6	2235	1	lp_0850	0
GO:0008484	sulfuric ester hydrolase activity	molecular_function	0.15978	1	1	67	4	2235	0		1	lp_3001
GO:0009893	positive regulation of metabolic process	biological_process	0.16082	1	1	67	6	2235	1	lp_0501	0
GO:0031325	positive regulation of cellular metabolic process	biological_process	0.16082	1	1	67	6	2235	1	lp_0501	0
GO:0005126	cytokine receptor binding	molecular_function	0.16172	1	1	67	5	2235	0		1	lp_3001
GO:0030246	carbohydrate binding	molecular_function	0.16224	1	2	67	25	2235	2	lp_2778,lp_1103	0
GO:0071705	nitrogen compound transport	biological_process	0.1649	1	3	67	43	2235	0		3	lp_0336,lp_3339,lp_3278
GO:0006771	riboflavin metabolic process	biological_process	0.16576	1	1	67	7	2235	1	lp_0850	0
GO:0009231	riboflavin biosynthetic process	biological_process	0.16576	1	1	67	7	2235	1	lp_0850	0
GO:0042726	flavin-containing compound metabolic process	biological_process	0.16576	1	1	67	7	2235	1	lp_0850	0
GO:0042727	flavin-containing compound biosynthetic process	biological_process	0.16576	1	1	67	7	2235	1	lp_0850	0
GO:0032502	developmental process	biological_process	0.16606	1	2	67	23	2235	0		2	lp_3278,lp_3339
GO:0043190	ATP-binding cassette (ABC) transporter complex	cellular_component	0.16729	1	1	67	6	2235	1	lp_0180	0
GO:0016624	oxidoreductase activity, acting on the aldehyde or oxo group of donors, disulfide as acceptor	molecular_function	0.17545	1	1	67	5	2235	1	lp_2154	0
GO:0020037	heme binding	molecular_function	0.17697	1	1	67	7	2235	0		1	lp_2926
GO:0006546	glycine catabolic process	biological_process	0.18034	1	1	67	7	2235	1	lp_2152	0
GO:0009071	serine family amino acid catabolic process	biological_process	0.18034	1	1	67	7	2235	1	lp_2152	0
GO:0019842	vitamin binding	molecular_function	0.18447	1	2	67	20	2235	2	lp_2154,lp_0849	0
GO:0015171	amino acid transmembrane transporter activity	molecular_function	0.18611	1	2	67	20	2235	0		2	lp_3278,lp_3339
GO:0009142	nucleoside triphosphate biosynthetic process	biological_process	0.18982	1	1	67	9	2235	1	lp_0242	0
GO:0009145	purine nucleoside triphosphate biosynthetic process	biological_process	0.18982	1	1	67	9	2235	1	lp_0242	0
GO:0009201	ribonucleoside triphosphate biosynthetic process	biological_process	0.18982	1	1	67	9	2235	1	lp_0242	0
GO:0009206	purine ribonucleoside triphosphate biosynthetic process	biological_process	0.18982	1	1	67	9	2235	1	lp_0242	0
GO:0019205	nucleobase-containing compound kinase activity	molecular_function	0.19654	1	1	67	7	2235	1	lp_0242	0
GO:1901068	guanosine-containing compound metabolic process	biological_process	0.20143	1	1	67	7	2235	1	lp_0242	0
GO:0006865	amino acid transport	biological_process	0.2039	1	2	67	22	2235	0		2	lp_3339,lp_3278
GO:0009073	aromatic amino acid family biosynthetic process	biological_process	0.2044	1	1	67	7	2235	1	lp_2767	0
GO:1901681	sulfur compound binding	molecular_function	0.20582	1	2	67	21	2235	2	lp_2154,lp_0849	0
GO:0004828	serine-tRNA ligase activity	molecular_function	0.20888	1	1	67	6	2235	1	lp_0501	0
GO:0006434	seryl-tRNA aminoacylation	biological_process	0.20888	1	1	67	6	2235	1	lp_0501	0
GO:0008661	1-deoxy-D-xylulose-5-phosphate synthase activity	molecular_function	0.2115	1	1	67	6	2235	1	lp_2154	0
GO:0016744	transferase activity, transferring aldehyde or ketonic groups	molecular_function	0.2115	1	1	67	6	2235	1	lp_2154	0
GO:0006955	immune response	biological_process	0.21635	1	1	67	7	2235	0		1	lp_3001
GO:0009061	anaerobic respiration	biological_process	0.21665	1	1	67	6	2235	1	lp_0849	0
GO:0015947	methane metabolic process	biological_process	0.21665	1	1	67	6	2235	1	lp_0849	0
GO:0015948	methanogenesis	biological_process	0.21665	1	1	67	6	2235	1	lp_0849	0
GO:0015975	energy derivation by oxidation of reduced inorganic compounds	biological_process	0.21665	1	1	67	6	2235	1	lp_0849	0
GO:0043446	cellular alkane metabolic process	biological_process	0.21665	1	1	67	6	2235	1	lp_0849	0
GO:0043447	alkane biosynthetic process	biological_process	0.21665	1	1	67	6	2235	1	lp_0849	0
GO:0044255	cellular lipid metabolic process	biological_process	0.21757	1	5	67	103	2235	5	lp_1671,lp_2154,lp_0435,lp_2151,lp_0139	0
GO:0048518	positive regulation of biological process	biological_process	0.22266	1	1	67	8	2235	1	lp_0501	0
GO:0048522	positive regulation of cellular process	biological_process	0.22266	1	1	67	8	2235	1	lp_0501	0
GO:0008610	lipid biosynthetic process	biological_process	0.22817	1	4	67	82	2235	4	lp_2151,lp_0435,lp_2154,lp_1671	0
GO:0048610	cellular process involved in reproduction	biological_process	0.22892	1	1	67	9	2235	0		1	lp_0961
GO:0006720	isoprenoid metabolic process	biological_process	0.2348	1	2	67	27	2235	2	lp_2151,lp_2154	0
GO:0008299	isoprenoid biosynthetic process	biological_process	0.2348	1	2	67	27	2235	2	lp_2154,lp_2151	0
GO:0042995	cell projection	cellular_component	0.23552	1	1	67	8	2235	1	lp_0181	0
GO:0016860	intramolecular oxidoreductase activity	molecular_function	0.23567	1	1	67	9	2235	1	lp_3554	0
GO:0016861	intramolecular oxidoreductase activity, interconverting aldoses and ketoses	molecular_function	0.23567	1	1	67	9	2235	1	lp_3554	0
GO:0008150	biological_process	biological_process	0.23746	1	59	67	1853	2235	49	lp_0263,lp_0436,lp_0139,lp_0181,lp_3518,lp_0849,lp_2684,lp_0264,lp_2777,lp_2778,lp_3554,lp_3551,lp_0242,lp_1675,lp_2767,lp_3556,lp_0230,lp_0176,lp_3547,lp_3545,lp_1670,lp_3010,lp_0156,lp_2685,lp_0265,lp_2095,lp_2153,lp_2151,lp_2766,lp_3557,lp_3522,lp_1912,lp_1671,lp_3546,lp_2780,lp_2256,lp_2152,lp_2097,lp_0179,lp_2154,lp_0850,lp_3313,lp_0286,lp_3009,lp_0435,lp_0235,lp_0177,lp_0180,lp_0501	10	lp_0961,lp_2983,lp_3001,lp_0200,lp_2216,lp_0336,lp_3588,lp_2917,lp_3278,lp_3339
GO:0016829	lyase activity	molecular_function	0.24048	1	4	67	81	2235	4	lp_0139,lp_2685,lp_3551,lp_2767	0
GO:0006213	pyrimidine nucleoside metabolic process	biological_process	0.24155	1	1	67	10	2235	1	lp_0242	0
GO:0009218	pyrimidine ribonucleotide metabolic process	biological_process	0.24155	1	1	67	10	2235	1	lp_0242	0
GO:0009220	pyrimidine ribonucleotide biosynthetic process	biological_process	0.24155	1	1	67	10	2235	1	lp_0242	0
GO:0046131	pyrimidine ribonucleoside metabolic process	biological_process	0.24155	1	1	67	10	2235	1	lp_0242	0
GO:0046132	pyrimidine ribonucleoside biosynthetic process	biological_process	0.24155	1	1	67	10	2235	1	lp_0242	0
GO:0046134	pyrimidine nucleoside biosynthetic process	biological_process	0.24155	1	1	67	10	2235	1	lp_0242	0
GO:0004888	transmembrane signaling receptor activity	molecular_function	0.24173	1	1	67	8	2235	1	lp_0156	0
GO:0006544	glycine metabolic process	biological_process	0.24515	1	1	67	10	2235	1	lp_2152	0
GO:0009063	cellular amino acid catabolic process	biological_process	0.24853	1	1	67	10	2235	1	lp_2152	0
GO:0016054	organic acid catabolic process	biological_process	0.24853	1	1	67	10	2235	1	lp_2152	0
GO:0044282	small molecule catabolic process	biological_process	0.24853	1	1	67	10	2235	1	lp_2152	0
GO:0044712	single-organism catabolic process	biological_process	0.24853	1	1	67	10	2235	1	lp_2152	0
GO:0046395	carboxylic acid catabolic process	biological_process	0.24853	1	1	67	10	2235	1	lp_2152	0
GO:1901606	alpha-amino acid catabolic process	biological_process	0.24853	1	1	67	10	2235	1	lp_2152	0
GO:0002376	immune system process	biological_process	0.25063	1	1	67	8	2235	0		1	lp_3001
GO:0009072	aromatic amino acid family metabolic process	biological_process	0.25842	1	1	67	10	2235	1	lp_2767	0
GO:0005342	organic acid transmembrane transporter activity	molecular_function	0.26137	1	2	67	26	2235	0		2	lp_3339,lp_3278
GO:0008514	organic anion transmembrane transporter activity	molecular_function	0.26137	1	2	67	26	2235	0		2	lp_3339,lp_3278
GO:0046943	carboxylic acid transmembrane transporter activity	molecular_function	0.26137	1	2	67	26	2235	0		2	lp_3339,lp_3278
GO:0003824	catalytic activity	molecular_function	0.26172	1	45	67	1351	2235	43	lp_0286,lp_3009,lp_0435,lp_0180,lp_0501,lp_3314,lp_1671,lp_2152,lp_0179,lp_2097,lp_0850,lp_2154,lp_3313,lp_0242,lp_1675,lp_2767,lp_3556,lp_0230,lp_3547,lp_3545,lp_1670,lp_3010,lp_2095,lp_2685,lp_0265,lp_2153,lp_2151,lp_2766,lp_1912,lp_3522,lp_0263,lp_0436,lp_0139,lp_3518,lp_0181,lp_0849,lp_1679,lp_0264,lp_2777,lp_2778,lp_3554,lp_0058,lp_3551	2	lp_0961,lp_3001
GO:0009521	photosystem	cellular_component	0.2647	1	1	67	10	2235	0		1	lp_3001
GO:0034357	photosynthetic membrane	cellular_component	0.2647	1	1	67	10	2235	0		1	lp_3001
GO:0009605	response to external stimulus	biological_process	0.27225	1	1	67	10	2235	1	lp_0156	0
GO:0009069	serine family amino acid metabolic process	biological_process	0.28157	1	1	67	12	2235	1	lp_2152	0
GO:0009144	purine nucleoside triphosphate metabolic process	biological_process	0.30425	1	1	67	13	2235	1	lp_0242	0
GO:0009199	ribonucleoside triphosphate metabolic process	biological_process	0.30425	1	1	67	13	2235	1	lp_0242	0
GO:0009205	purine ribonucleoside triphosphate metabolic process	biological_process	0.30425	1	1	67	13	2235	1	lp_0242	0
GO:0008509	anion transmembrane transporter activity	molecular_function	0.31075	1	2	67	30	2235	0		2	lp_3339,lp_3278
GO:0006914	autophagy	biological_process	0.31221	1	1	67	11	2235	1	lp_0501	0
GO:0046906	tetrapyrrole binding	molecular_function	0.3175	1	1	67	12	2235	0		1	lp_2926
GO:0042451	purine nucleoside biosynthetic process	biological_process	0.31834	1	1	67	15	2235	1	lp_0242	0
GO:0046129	purine ribonucleoside biosynthetic process	biological_process	0.31834	1	1	67	15	2235	1	lp_0242	0
GO:0009141	nucleoside triphosphate metabolic process	biological_process	0.31982	1	1	67	14	2235	1	lp_0242	0
GO:0016108	tetraterpenoid metabolic process	biological_process	0.32253	1	1	67	10	2235	1	lp_2151	0
GO:0016109	tetraterpenoid biosynthetic process	biological_process	0.32253	1	1	67	10	2235	1	lp_2151	0
GO:0016116	carotenoid metabolic process	biological_process	0.32253	1	1	67	10	2235	1	lp_2151	0
GO:0016117	carotenoid biosynthetic process	biological_process	0.32253	1	1	67	10	2235	1	lp_2151	0
GO:0006221	pyrimidine nucleotide biosynthetic process	biological_process	0.32565	1	1	67	13	2235	1	lp_0242	0
GO:0006220	pyrimidine nucleotide metabolic process	biological_process	0.34075	1	1	67	14	2235	1	lp_0242	0
GO:0009152	purine ribonucleotide biosynthetic process	biological_process	0.34223	1	1	67	17	2235	1	lp_0242	0
GO:0040011	locomotion	biological_process	0.34514	1	1	67	13	2235	1	lp_0156	0
GO:0000003	reproduction	biological_process	0.34915	1	1	67	14	2235	0		1	lp_0961
GO:0010181	FMN binding	molecular_function	0.35332	1	1	67	14	2235	1	lp_0058	0
GO:0009579	thylakoid	cellular_component	0.3552	1	1	67	13	2235	0		1	lp_3001
GO:0044436	thylakoid part	cellular_component	0.3552	1	1	67	13	2235	0		1	lp_3001
GO:0012505	endomembrane system	cellular_component	0.35787	1	1	67	15	2235	0		1	lp_0961
GO:0005575	cellular_component	cellular_component	0.35881	1	32	67	988	2235	22	lp_0264,lp_3554,lp_0436,lp_3518,lp_0181,lp_2095,lp_0156,lp_0265,lp_3010,lp_3522,lp_3557,lp_0176,lp_0230,lp_2152,lp_2097,lp_2780,lp_3546,lp_0501,lp_0180,lp_0177,lp_0435,lp_0286	10	lp_3001,lp_2983,lp_0961,lp_2216,lp_2688,lp_3588,lp_0336,lp_3278,lp_3339,lp_2917
GO:0031090	organelle membrane	cellular_component	0.35973	1	1	67	16	2235	0		1	lp_0961
GO:0019031	viral envelope	cellular_component	0.36868	1	1	67	16	2235	1	lp_3010	0
GO:0036338	viral membrane	cellular_component	0.36868	1	1	67	16	2235	1	lp_3010	0
GO:0034220	ion transmembrane transport	biological_process	0.37451	1	2	67	37	2235	0		2	lp_3339,lp_3278
GO:0005886	plasma membrane	cellular_component	0.37949	1	1	67	15	2235	0		1	lp_0336
GO:0016705	oxidoreductase activity, acting on paired donors, with incorporation or reduction of molecular oxygen	molecular_function	0.3859	1	1	67	13	2235	1	lp_2151	0
GO:0042221	response to chemical stimulus	biological_process	0.39359	1	1	67	16	2235	1	lp_0156	0
GO:0045333	cellular respiration	biological_process	0.39418	1	1	67	13	2235	1	lp_0849	0
GO:0006164	purine nucleotide biosynthetic process	biological_process	0.39445	1	1	67	19	2235	1	lp_0242	0
GO:0019752	carboxylic acid metabolic process	biological_process	0.42195	1	8	67	222	2235	8	lp_1671,lp_0849,lp_2767,lp_0139,lp_0501,lp_2151,lp_0435,lp_2152	0
GO:0043436	oxoacid metabolic process	biological_process	0.42195	1	8	67	222	2235	8	lp_0849,lp_2767,lp_1671,lp_0139,lp_2152,lp_0435,lp_0501,lp_2151	0
GO:0006082	organic acid metabolic process	biological_process	0.42719	1	8	67	223	2235	8	lp_0139,lp_0849,lp_2767,lp_1671,lp_0501,lp_2151,lp_0435,lp_2152	0
GO:0044699	single-organism process	biological_process	0.43942	1	22	67	654	2235	17	lp_2097,lp_0264,lp_2152,lp_3518,lp_3546,lp_2780,lp_0436,lp_3557,lp_3522,lp_3010,lp_0156,lp_0265,lp_2151,lp_0230,lp_3547,lp_3009,lp_0286	5	lp_0961,lp_0336,lp_3278,lp_3339,lp_2917
GO:0019058	viral infectious cycle	biological_process	0.44273	1	1	67	22	2235	0		1	lp_0961
GO:0015980	energy derivation by oxidation of organic compounds	biological_process	0.44527	1	1	67	15	2235	1	lp_0849	0
GO:0006629	lipid metabolic process	biological_process	0.45275	1	5	67	144	2235	5	lp_2154,lp_1671,lp_0139,lp_2151,lp_0435	0
GO:0005102	receptor binding	molecular_function	0.4552	1	1	67	19	2235	0		1	lp_3001
GO:0072528	pyrimidine-containing compound biosynthetic process	biological_process	0.4565	1	1	67	22	2235	1	lp_0242	0
GO:0003735	structural constituent of ribosome	molecular_function	0.46329	1	2	67	62	2235	1	lp_2152	1	lp_2216
GO:0005840	ribosome	cellular_component	0.46329	1	2	67	62	2235	1	lp_2152	1	lp_2216
GO:0072522	purine-containing compound biosynthetic process	biological_process	0.46433	1	1	67	23	2235	1	lp_0242	0
GO:0072527	pyrimidine-containing compound metabolic process	biological_process	0.46871	1	1	67	23	2235	1	lp_0242	0
GO:0009260	ribonucleotide biosynthetic process	biological_process	0.49073	1	1	67	26	2235	1	lp_0242	0
GO:0046390	ribose phosphate biosynthetic process	biological_process	0.49073	1	1	67	26	2235	1	lp_0242	0
GO:0009163	nucleoside biosynthetic process	biological_process	0.50574	1	1	67	26	2235	1	lp_0242	0
GO:0042455	ribonucleoside biosynthetic process	biological_process	0.50574	1	1	67	26	2235	1	lp_0242	0
GO:1901659	glycosyl compound biosynthetic process	biological_process	0.50574	1	1	67	26	2235	1	lp_0242	0
GO:0019354	siroheme biosynthetic process	biological_process	0.50682	1	1	67	22	2235	1	lp_2151	0
GO:0043115	precorrin-2 dehydrogenase activity	molecular_function	0.50682	1	1	67	22	2235	1	lp_2151	0
GO:0046156	siroheme metabolic process	biological_process	0.50682	1	1	67	22	2235	1	lp_2151	0
GO:0044283	small molecule biosynthetic process	biological_process	0.51766	1	4	67	127	2235	4	lp_0435,lp_2767,lp_1671,lp_0850	0
GO:0009150	purine ribonucleotide metabolic process	biological_process	0.51881	1	1	67	26	2235	1	lp_0242	0
GO:0008677	2-dehydropantoate 2-reductase activity	molecular_function	0.51943	1	1	67	23	2235	1	lp_2151	0
GO:0006783	heme biosynthetic process	biological_process	0.5211	1	1	67	23	2235	1	lp_2151	0
GO:0042168	heme metabolic process	biological_process	0.5211	1	1	67	23	2235	1	lp_2151	0
GO:0045454	cell redox homeostasis	biological_process	0.53	1	1	67	24	2235	1	lp_2151	0
GO:0004872	receptor activity	molecular_function	0.53041	1	1	67	23	2235	1	lp_0156	0
GO:0038023	signaling receptor activity	molecular_function	0.53041	1	1	67	23	2235	1	lp_0156	0
GO:0030529	ribonucleoprotein complex	cellular_component	0.53494	1	2	67	69	2235	1	lp_2152	1	lp_2216
GO:0044711	single-organism biosynthetic process	biological_process	0.53667	1	4	67	131	2235	4	lp_2767,lp_1671,lp_0850,lp_0435	0
GO:0006766	vitamin metabolic process	biological_process	0.53967	1	1	67	28	2235	1	lp_0850	0
GO:0006767	water-soluble vitamin metabolic process	biological_process	0.53967	1	1	67	28	2235	1	lp_0850	0
GO:0009110	vitamin biosynthetic process	biological_process	0.53967	1	1	67	28	2235	1	lp_0850	0
GO:0042364	water-soluble vitamin biosynthetic process	biological_process	0.53967	1	1	67	28	2235	1	lp_0850	0
GO:0000287	magnesium ion binding	molecular_function	0.54675	1	1	67	23	2235	1	lp_0849	0
GO:0006163	purine nucleotide metabolic process	biological_process	0.55718	1	1	67	28	2235	1	lp_0242	0
GO:0022607	cellular component assembly	biological_process	0.55931	1	1	67	27	2235	0		1	lp_0961
GO:0019725	cellular homeostasis	biological_process	0.56087	1	1	67	27	2235	1	lp_2151	0
GO:0044248	cellular catabolic process	biological_process	0.57036	1	2	67	63	2235	2	lp_2152,lp_0501	0
GO:0008080	N-acetyltransferase activity	molecular_function	0.57793	1	1	67	36	2235	1	lp_2767	0
GO:0016410	N-acyltransferase activity	molecular_function	0.57793	1	1	67	36	2235	1	lp_2767	0
GO:0044425	membrane part	cellular_component	0.58402	1	10	67	317	2235	4	lp_3557,lp_0180,lp_0156,lp_3546	6	lp_3001,lp_2688,lp_3278,lp_3339,lp_2917,lp_0961
GO:0044444	cytoplasmic part	cellular_component	0.58891	1	3	67	113	2235	1	lp_2152	2	lp_0961,lp_2216
GO:0001071	nucleic acid binding transcription factor activity	molecular_function	0.58982	1	5	67	194	2235	3	lp_2256,lp_2095,lp_0435	2	lp_0961,lp_3588
GO:0003700	sequence-specific DNA binding transcription factor activity	molecular_function	0.58982	1	5	67	194	2235	3	lp_2256,lp_0435,lp_2095	2	lp_3588,lp_0961
GO:1901565	organonitrogen compound catabolic process	biological_process	0.59649	1	1	67	29	2235	1	lp_2152	0
GO:0004803	transposase activity	molecular_function	0.59699	1	1	67	30	2235	0		1	lp_0961
GO:0006313	transposition, DNA-mediated	biological_process	0.59699	1	1	67	30	2235	0		1	lp_0961
GO:0032196	transposition	biological_process	0.59699	1	1	67	30	2235	0		1	lp_0961
GO:0044423	virion part	cellular_component	0.61735	1	1	67	32	2235	1	lp_3010	0
GO:0016053	organic acid biosynthetic process	biological_process	0.61762	1	3	67	106	2235	3	lp_1671,lp_2767,lp_0435	0
GO:0046394	carboxylic acid biosynthetic process	biological_process	0.61762	1	3	67	106	2235	3	lp_0435,lp_2767,lp_1671	0
GO:0006412	translation	biological_process	0.62065	1	3	67	108	2235	2	lp_0501,lp_2152	1	lp_2216
GO:0009259	ribonucleotide metabolic process	biological_process	0.62789	1	1	67	35	2235	1	lp_0242	0
GO:0019693	ribose phosphate metabolic process	biological_process	0.62789	1	1	67	35	2235	1	lp_0242	0
GO:0043169	cation binding	molecular_function	0.62911	1	6	67	196	2235	5	lp_0849,lp_0179,lp_2154,lp_3545,lp_0263	1	lp_1467
GO:0019012	virion	cellular_component	0.63431	1	1	67	34	2235	1	lp_3010	0
GO:0030170	pyridoxal phosphate binding	molecular_function	0.63632	1	1	67	28	2235	1	lp_2684	0
GO:0071944	cell periphery	cellular_component	0.64234	1	1	67	32	2235	0		1	lp_0336
GO:0005198	structural molecule activity	molecular_function	0.64505	1	2	67	82	2235	1	lp_2152	1	lp_2216
GO:0042592	homeostatic process	biological_process	0.65185	1	1	67	35	2235	1	lp_2151	0
GO:0006091	generation of precursor metabolites and energy	biological_process	0.65389	1	1	67	30	2235	1	lp_0849	0
GO:0016032	viral process	biological_process	0.65747	1	1	67	37	2235	0		1	lp_0961
GO:0016830	carbon-carbon lyase activity	molecular_function	0.65775	1	1	67	35	2235	1	lp_3551	0
GO:0016407	acetyltransferase activity	molecular_function	0.66571	1	1	67	46	2235	1	lp_2767	0
GO:0016820	hydrolase activity, acting on acid anhydrides, catalyzing transmembrane movement of substances	molecular_function	0.68079	1	1	67	31	2235	1	lp_0180	0
GO:0044281	small molecule metabolic process	biological_process	0.68844	1	10	67	359	2235	10	lp_0849,lp_1671,lp_2767,lp_0242,lp_0139,lp_0850,lp_0435,lp_2151,lp_0501,lp_2152	0
GO:0043234	protein complex	cellular_component	0.69397	1	3	67	118	2235	2	lp_2152,lp_0180	1	lp_3001
GO:0016903	oxidoreductase activity, acting on the aldehyde or oxo group of donors	molecular_function	0.69877	1	1	67	40	2235	1	lp_2154	0
GO:0043565	sequence-specific DNA binding	molecular_function	0.70072	1	2	67	90	2235	2	lp_2256,lp_0199	0
GO:0016628	oxidoreductase activity, acting on the CH-CH group of donors, NAD or NADP as acceptor	molecular_function	0.70119	1	1	67	41	2235	1	lp_2151	0
GO:0043228	non-membrane-bounded organelle	cellular_component	0.70433	1	2	67	89	2235	1	lp_2152	1	lp_2216
GO:0043232	intracellular non-membrane-bounded organelle	cellular_component	0.70433	1	2	67	89	2235	1	lp_2152	1	lp_2216
GO:0009165	nucleotide biosynthetic process	biological_process	0.7124	1	1	67	44	2235	1	lp_0242	0
GO:1901293	nucleoside phosphate biosynthetic process	biological_process	0.7124	1	1	67	44	2235	1	lp_0242	0
GO:0006418	tRNA aminoacylation for protein translation	biological_process	0.71486	1	1	67	32	2235	1	lp_0501	0
GO:0043038	amino acid activation	biological_process	0.71486	1	1	67	32	2235	1	lp_0501	0
GO:0043039	tRNA aminoacylation	biological_process	0.71486	1	1	67	32	2235	1	lp_0501	0
GO:0004812	aminoacyl-tRNA ligase activity	molecular_function	0.72145	1	1	67	33	2235	1	lp_0501	0
GO:0016875	ligase activity, forming carbon-oxygen bonds	molecular_function	0.72145	1	1	67	33	2235	1	lp_0501	0
GO:0016876	ligase activity, forming aminoacyl-tRNA and related compounds	molecular_function	0.72145	1	1	67	33	2235	1	lp_0501	0
GO:0048037	cofactor binding	molecular_function	0.72422	1	5	67	185	2235	5	lp_0058,lp_0849,lp_2154,lp_2151,lp_2684	0
GO:0005576	extracellular region	cellular_component	0.72552	1	1	67	42	2235	0		1	lp_3001
GO:0044403	symbiosis, encompassing mutualism through parasitism	biological_process	0.72713	1	1	67	44	2235	0		1	lp_0961
GO:0044419	interspecies interaction between organisms	biological_process	0.72713	1	1	67	44	2235	0		1	lp_0961
GO:0044764	multi-organism cellular process	biological_process	0.72764	1	1	67	45	2235	0		1	lp_0961
GO:0055085	transmembrane transport	biological_process	0.73259	1	5	67	166	2235	2	lp_2152,lp_3557	3	lp_3339,lp_3278,lp_2917
GO:0016021	integral to membrane	cellular_component	0.73628	1	8	67	289	2235	3	lp_3546,lp_0156,lp_3557	5	lp_2917,lp_0961,lp_2688,lp_3278,lp_3339
GO:0003857	3-hydroxyacyl-CoA dehydrogenase activity	molecular_function	0.73773	1	1	67	40	2235	1	lp_2151	0
GO:0031224	intrinsic to membrane	cellular_component	0.74049	1	8	67	290	2235	3	lp_3546,lp_0156,lp_3557	5	lp_0961,lp_2917,lp_3339,lp_3278,lp_2688
GO:0050662	coenzyme binding	molecular_function	0.7418	1	4	67	156	2235	4	lp_0058,lp_2154,lp_0849,lp_2151	0
GO:0006813	potassium ion transport	biological_process	0.75386	1	1	67	42	2235	1	lp_2151	0
GO:0044085	cellular component biogenesis	biological_process	0.75715	1	1	67	48	2235	0		1	lp_0961
GO:0006811	ion transport	biological_process	0.76173	1	4	67	154	2235	1	lp_2151	3	lp_3278,lp_3339,lp_0336
GO:0005737	cytoplasm	cellular_component	0.76448	1	5	67	216	2235	3	lp_2152,lp_0501,lp_3554	2	lp_2216,lp_0961
GO:0032991	macromolecular complex	cellular_component	0.77198	1	4	67	183	2235	2	lp_0180,lp_2152	2	lp_3001,lp_2216
GO:0006352	DNA-dependent transcription, initiation	biological_process	0.77615	1	1	67	53	2235	1	lp_0181	0
GO:1901137	carbohydrate derivative biosynthetic process	biological_process	0.78159	1	1	67	53	2235	1	lp_0242	0
GO:0015979	photosynthesis	biological_process	0.78446	1	1	67	45	2235	0		1	lp_3001
GO:1901605	alpha-amino acid metabolic process	biological_process	0.78684	1	2	67	98	2235	2	lp_2152,lp_2767	0
GO:0031323	regulation of cellular metabolic process	biological_process	0.79147	1	7	67	320	2235	5	lp_2095,lp_0501,lp_0435,lp_0235,lp_2256	2	lp_0961,lp_3588
GO:0042278	purine nucleoside metabolic process	biological_process	0.79537	1	1	67	53	2235	1	lp_0242	0
GO:0046128	purine ribonucleoside metabolic process	biological_process	0.79537	1	1	67	53	2235	1	lp_0242	0
GO:0044446	intracellular organelle part	cellular_component	0.796	1	1	67	53	2235	0		1	lp_0961
GO:0044422	organelle part	cellular_component	0.80463	1	1	67	54	2235	0		1	lp_0961
GO:0050660	flavin adenine dinucleotide binding	molecular_function	0.81816	1	1	67	45	2235	1	lp_2151	0
GO:0065008	regulation of biological quality	biological_process	0.81836	1	1	67	54	2235	1	lp_2151	0
GO:0090407	organophosphate biosynthetic process	biological_process	0.81969	1	1	67	60	2235	1	lp_0242	0
GO:0019222	regulation of metabolic process	biological_process	0.82315	1	7	67	331	2235	5	lp_0235,lp_0435,lp_0501,lp_2095,lp_2256	2	lp_3588,lp_0961
GO:0006351	transcription, DNA-dependent	biological_process	0.82757	1	7	67	331	2235	5	lp_2095,lp_0235,lp_0435,lp_0181,lp_2256	2	lp_0961,lp_3588
GO:0016853	isomerase activity	molecular_function	0.82864	1	1	67	57	2235	1	lp_3554	0
GO:0046914	transition metal ion binding	molecular_function	0.82945	1	2	67	104	2235	1	lp_3545	1	lp_1467
GO:0005515	protein binding	molecular_function	0.82974	1	3	67	139	2235	2	lp_0199,lp_2151	1	lp_3001
GO:0016627	oxidoreductase activity, acting on the CH-CH group of donors	molecular_function	0.82979	1	1	67	59	2235	1	lp_2151	0
GO:1901362	organic cyclic compound biosynthetic process	biological_process	0.83698	1	11	67	495	2235	9	lp_2256,lp_0181,lp_2767,lp_0242,lp_0850,lp_0235,lp_0435,lp_2151,lp_2095	2	lp_0961,lp_3588
GO:0016779	nucleotidyltransferase activity	molecular_function	0.8389	1	1	67	57	2235	1	lp_0850	0
GO:0004871	signal transducer activity	molecular_function	0.83987	1	1	67	59	2235	1	lp_0156	0
GO:0060089	molecular transducer activity	molecular_function	0.83987	1	1	67	59	2235	1	lp_0156	0
GO:0072521	purine-containing compound metabolic process	biological_process	0.84445	1	1	67	62	2235	1	lp_0242	0
GO:0032774	RNA biosynthetic process	biological_process	0.84712	1	7	67	340	2235	5	lp_2256,lp_0181,lp_0235,lp_0435,lp_2095	2	lp_3588,lp_0961
GO:0009119	ribonucleoside metabolic process	biological_process	0.85249	1	1	67	64	2235	1	lp_0242	0
GO:0044249	cellular biosynthetic process	biological_process	0.85261	1	17	67	711	2235	14	lp_1671,lp_0849,lp_0181,lp_2256,lp_2152,lp_0850,lp_2154,lp_0242,lp_2767,lp_2095,lp_0435,lp_0235,lp_0501,lp_2151	3	lp_0961,lp_3588,lp_2216
GO:0019438	aromatic compound biosynthetic process	biological_process	0.85345	1	10	67	462	2235	8	lp_0235,lp_0435,lp_2151,lp_2095,lp_2256,lp_0181,lp_2767,lp_0242	2	lp_3588,lp_0961
GO:0034654	nucleobase-containing compound biosynthetic process	biological_process	0.85715	1	8	67	386	2235	6	lp_0181,lp_2256,lp_0242,lp_2095,lp_0435,lp_0235	2	lp_0961,lp_3588
GO:0043226	organelle	cellular_component	0.85787	1	3	67	167	2235	1	lp_2152	2	lp_0961,lp_2216
GO:0043229	intracellular organelle	cellular_component	0.85787	1	3	67	167	2235	1	lp_2152	2	lp_2216,lp_0961
GO:0016301	kinase activity	molecular_function	0.86076	1	2	67	104	2235	2	lp_1912,lp_0242	0
GO:0006779	porphyrin-containing compound biosynthetic process	biological_process	0.86375	1	1	67	58	2235	1	lp_2151	0
GO:0019318	hexose metabolic process	biological_process	0.86607	1	1	67	60	2235	1	lp_3554	0
GO:0018130	heterocycle biosynthetic process	biological_process	0.86608	1	10	67	470	2235	8	lp_0242,lp_0181,lp_2256,lp_2095,lp_0235,lp_0435,lp_2151,lp_0850	2	lp_0961,lp_3588
GO:0006355	regulation of transcription, DNA-dependent	biological_process	0.86637	1	6	67	309	2235	4	lp_2256,lp_2095,lp_0435,lp_0235	2	lp_0961,lp_3588
GO:0051252	regulation of RNA metabolic process	biological_process	0.86637	1	6	67	309	2235	4	lp_2095,lp_0235,lp_0435,lp_2256	2	lp_0961,lp_3588
GO:2001141	regulation of RNA biosynthetic process	biological_process	0.86637	1	6	67	309	2235	4	lp_2256,lp_0435,lp_0235,lp_2095	2	lp_3588,lp_0961
GO:0005996	monosaccharide metabolic process	biological_process	0.86905	1	1	67	61	2235	1	lp_3554	0
GO:0044271	cellular nitrogen compound biosynthetic process	biological_process	0.87027	1	10	67	469	2235	8	lp_0850,lp_0235,lp_0435,lp_2151,lp_2095,lp_2256,lp_0181,lp_0242	2	lp_3588,lp_0961
GO:0010556	regulation of macromolecule biosynthetic process	biological_process	0.87267	1	6	67	312	2235	4	lp_2095,lp_0235,lp_0435,lp_2256	2	lp_0961,lp_3588
GO:0031326	regulation of cellular biosynthetic process	biological_process	0.87267	1	6	67	312	2235	4	lp_2256,lp_0435,lp_0235,lp_2095	2	lp_3588,lp_0961
GO:2000112	regulation of cellular macromolecule biosynthetic process	biological_process	0.87267	1	6	67	312	2235	4	lp_0435,lp_0235,lp_2095,lp_2256	2	lp_3588,lp_0961
GO:0006778	porphyrin-containing compound metabolic process	biological_process	0.87413	1	1	67	61	2235	1	lp_2151	0
GO:0009889	regulation of biosynthetic process	biological_process	0.87453	1	6	67	313	2235	4	lp_2095,lp_0235,lp_0435,lp_2256	2	lp_0961,lp_3588
GO:0019219	regulation of nucleobase-containing compound metabolic process	biological_process	0.87612	1	6	67	313	2235	4	lp_0435,lp_0235,lp_2095,lp_2256	2	lp_3588,lp_0961
GO:0051171	regulation of nitrogen compound metabolic process	biological_process	0.87612	1	6	67	313	2235	4	lp_2256,lp_0235,lp_0435,lp_2095	2	lp_3588,lp_0961
GO:0016043	cellular component organization	biological_process	0.87695	1	1	67	67	2235	0		1	lp_0961
GO:0003677	DNA binding	molecular_function	0.87794	1	8	67	386	2235	6	lp_0181,lp_2256,lp_0199,lp_2095,lp_0235,lp_0435	2	lp_0961,lp_3588
GO:0005623	cell	cellular_component	0.87991	1	11	67	497	2235	6	lp_2095,lp_2152,lp_0501,lp_0435,lp_3554,lp_0181	5	lp_2216,lp_3001,lp_3588,lp_0336,lp_0961
GO:0044464	cell part	cellular_component	0.87991	1	11	67	497	2235	6	lp_0181,lp_2095,lp_2152,lp_0435,lp_0501,lp_3554	5	lp_0961,lp_0336,lp_2216,lp_3001,lp_3588
GO:0051704	multi-organism process	biological_process	0.88354	1	1	67	74	2235	0		1	lp_0961
GO:1901607	alpha-amino acid biosynthetic process	biological_process	0.88435	1	1	67	72	2235	1	lp_2767	0
GO:0080090	regulation of primary metabolic process	biological_process	0.88533	1	6	67	318	2235	4	lp_2095,lp_0235,lp_0435,lp_2256	2	lp_0961,lp_3588
GO:0046148	pigment biosynthetic process	biological_process	0.88638	1	1	67	63	2235	1	lp_2151	0
GO:0010468	regulation of gene expression	biological_process	0.88641	1	6	67	319	2235	4	lp_0435,lp_0235,lp_2095,lp_2256	2	lp_3588,lp_0961
GO:0060255	regulation of macromolecule metabolic process	biological_process	0.89214	1	6	67	322	2235	4	lp_0235,lp_0435,lp_2095,lp_2256	2	lp_3588,lp_0961
GO:0051287	NAD binding	molecular_function	0.89414	1	1	67	70	2235	1	lp_2151	0
GO:0006310	DNA recombination	biological_process	0.8946	1	1	67	72	2235	0		1	lp_0961
GO:0042440	pigment metabolic process	biological_process	0.89506	1	1	67	66	2235	1	lp_2151	0
GO:1901576	organic substance biosynthetic process	biological_process	0.89576	1	17	67	737	2235	14	lp_2767,lp_0242,lp_2095,lp_0501,lp_2151,lp_0435,lp_0235,lp_1671,lp_0181,lp_0849,lp_2256,lp_2154,lp_0850,lp_2152	3	lp_2216,lp_0961,lp_3588
GO:1901566	organonitrogen compound biosynthetic process	biological_process	0.89603	1	4	67	214	2235	4	lp_2151,lp_0242,lp_0850,lp_2767	0
GO:0009056	catabolic process	biological_process	0.89767	1	2	67	122	2235	2	lp_2152,lp_0501	0
GO:0015672	monovalent inorganic cation transport	biological_process	0.90024	1	1	67	70	2235	1	lp_2151	0
GO:0033014	tetrapyrrole biosynthetic process	biological_process	0.90276	1	1	67	69	2235	1	lp_2151	0
GO:0009116	nucleoside metabolic process	biological_process	0.9067	1	1	67	81	2235	1	lp_0242	0
GO:1901657	glycosyl compound metabolic process	biological_process	0.9067	1	1	67	81	2235	1	lp_0242	0
GO:0008270	zinc ion binding	molecular_function	0.90821	1	1	67	77	2235	1	lp_3545	0
GO:0033013	tetrapyrrole metabolic process	biological_process	0.9102	1	1	67	72	2235	1	lp_2151	0
GO:0034645	cellular macromolecule biosynthetic process	biological_process	0.91222	1	10	67	487	2235	7	lp_2256,lp_0181,lp_0435,lp_0235,lp_0501,lp_2152,lp_2095	3	lp_0961,lp_3588,lp_2216
GO:0006399	tRNA metabolic process	biological_process	0.91426	1	2	67	116	2235	2	lp_2151,lp_0501	0
GO:0044424	intracellular part	cellular_component	0.91548	1	6	67	316	2235	3	lp_3554,lp_2152,lp_0501	3	lp_0961,lp_3001,lp_2216
GO:0050794	regulation of cellular process	biological_process	0.91569	1	9	67	445	2235	7	lp_0156,lp_2095,lp_2151,lp_0501,lp_0235,lp_0435,lp_2256	2	lp_3588,lp_0961
GO:0006520	cellular amino acid metabolic process	biological_process	0.92193	1	3	67	173	2235	3	lp_2767,lp_0501,lp_2152	0
GO:0043227	membrane-bounded organelle	cellular_component	0.92881	1	1	67	87	2235	0		1	lp_0961
GO:0043231	intracellular membrane-bounded organelle	cellular_component	0.92881	1	1	67	87	2235	0		1	lp_0961
GO:0046872	metal ion binding	molecular_function	0.92954	1	3	67	176	2235	2	lp_3545,lp_0849	1	lp_1467
GO:0050789	regulation of biological process	biological_process	0.93066	1	9	67	456	2235	7	lp_2256,lp_2151,lp_0501,lp_0235,lp_0435,lp_2095,lp_0156	2	lp_0961,lp_3588
GO:0010467	gene expression	biological_process	0.93072	1	11	67	544	2235	8	lp_0435,lp_0235,lp_0501,lp_2151,lp_2152,lp_2095,lp_2256,lp_0181	3	lp_2216,lp_3588,lp_0961
GO:0044267	cellular protein metabolic process	biological_process	0.93247	1	3	67	192	2235	2	lp_2152,lp_0501	1	lp_2216
GO:0016491	oxidoreductase activity	molecular_function	0.93252	1	5	67	278	2235	5	lp_3545,lp_0058,lp_2154,lp_2151,lp_1670	0
GO:0005622	intracellular	cellular_component	0.93722	1	9	67	461	2235	5	lp_3554,lp_0435,lp_0501,lp_2095,lp_2152	4	lp_0961,lp_3588,lp_3001,lp_2216
GO:0009059	macromolecule biosynthetic process	biological_process	0.93798	1	10	67	509	2235	7	lp_2152,lp_2095,lp_0235,lp_0435,lp_0501,lp_0181,lp_2256	3	lp_2216,lp_3588,lp_0961
GO:0016874	ligase activity	molecular_function	0.93837	1	2	67	122	2235	2	lp_0501,lp_1679	0
GO:0009058	biosynthetic process	biological_process	0.94035	1	18	67	804	2235	15	lp_0235,lp_0435,lp_0501,lp_2151,lp_2095,lp_2767,lp_0242,lp_2154,lp_0850,lp_2684,lp_2152,lp_2256,lp_1671,lp_0181,lp_0849	3	lp_2216,lp_3588,lp_0961
GO:0034660	ncRNA metabolic process	biological_process	0.94111	1	2	67	132	2235	2	lp_0501,lp_2151	0
GO:0016788	hydrolase activity, acting on ester bonds	molecular_function	0.94174	1	1	67	89	2235	0		1	lp_3001
GO:0008033	tRNA processing	biological_process	0.94324	1	1	67	85	2235	1	lp_2151	0
GO:0030001	metal ion transport	biological_process	0.94722	1	1	67	87	2235	1	lp_2151	0
GO:0065007	biological regulation	biological_process	0.94739	1	9	67	471	2235	7	lp_0435,lp_0235,lp_2151,lp_0501,lp_2095,lp_0156,lp_2256	2	lp_3588,lp_0961
GO:0008652	cellular amino acid biosynthetic process	biological_process	0.94868	1	1	67	96	2235	1	lp_2767	0
GO:0016070	RNA metabolic process	biological_process	0.94997	1	9	67	474	2235	7	lp_2095,lp_0435,lp_0235,lp_2151,lp_0501,lp_0181,lp_2256	2	lp_3588,lp_0961
GO:0006796	phosphate-containing compound metabolic process	biological_process	0.95147	1	2	67	153	2235	2	lp_0242,lp_1912	0
GO:0043168	anion binding	molecular_function	0.95222	1	10	67	433	2235	9	lp_0242,lp_0849,lp_2684,lp_0180,lp_0501,lp_2151,lp_2154,lp_1912,lp_0058	1	lp_0961
GO:0009117	nucleotide metabolic process	biological_process	0.95237	1	1	67	98	2235	1	lp_0242	0
GO:0006793	phosphorus metabolic process	biological_process	0.9533	1	2	67	154	2235	2	lp_1912,lp_0242	0
GO:0043167	ion binding	molecular_function	0.95565	1	14	67	583	2235	12	lp_1912,lp_0058,lp_0179,lp_2154,lp_2151,lp_0501,lp_0180,lp_2684,lp_3545,lp_0849,lp_0242,lp_0263	2	lp_1467,lp_0961
GO:0051188	cofactor biosynthetic process	biological_process	0.95828	1	1	67	99	2235	1	lp_2151	0
GO:0006753	nucleoside phosphate metabolic process	biological_process	0.95869	1	1	67	103	2235	1	lp_0242	0
GO:0071840	cellular component organization or biogenesis	biological_process	0.95885	1	1	67	102	2235	0		1	lp_0961
GO:0016616	oxidoreductase activity, acting on the CH-OH group of donors, NAD or NADP as acceptor	molecular_function	0.95895	1	1	67	101	2235	1	lp_2151	0
GO:1901575	organic substance catabolic process	biological_process	0.96092	1	1	67	101	2235	1	lp_2152	0
GO:0005524	ATP binding	molecular_function	0.96093	1	6	67	304	2235	5	lp_0058,lp_1912,lp_0501,lp_0242,lp_0180	1	lp_0961
GO:0032559	adenyl ribonucleotide binding	molecular_function	0.96154	1	6	67	305	2235	5	lp_0242,lp_0501,lp_0180,lp_0058,lp_1912	1	lp_0961
GO:0034470	ncRNA processing	biological_process	0.96407	1	1	67	101	2235	1	lp_2151	0
GO:0030554	adenyl nucleotide binding	molecular_function	0.96431	1	6	67	309	2235	5	lp_0058,lp_1912,lp_0501,lp_0242,lp_0180	1	lp_0961
GO:0016614	oxidoreductase activity, acting on CH-OH group of donors	molecular_function	0.96589	1	1	67	105	2235	1	lp_2151	0
GO:0044710	single-organism metabolic process	biological_process	0.96824	1	12	67	583	2235	12	lp_0501,lp_2151,lp_0435,lp_2152,lp_2154,lp_0850,lp_0139,lp_0242,lp_3545,lp_1671,lp_2767,lp_0849	0
GO:0001883	purine nucleoside binding	molecular_function	0.97423	1	6	67	322	2235	5	lp_0501,lp_0180,lp_0242,lp_1912,lp_0058	1	lp_0961
GO:0032549	ribonucleoside binding	molecular_function	0.97423	1	6	67	322	2235	5	lp_0058,lp_1912,lp_0180,lp_0501,lp_0242	1	lp_0961
GO:0032550	purine ribonucleoside binding	molecular_function	0.97423	1	6	67	322	2235	5	lp_0501,lp_0242,lp_0180,lp_1912,lp_0058	1	lp_0961
GO:0032555	purine ribonucleotide binding	molecular_function	0.97423	1	6	67	322	2235	5	lp_0501,lp_0180,lp_0242,lp_1912,lp_0058	1	lp_0961
GO:0035639	purine ribonucleoside triphosphate binding	molecular_function	0.97423	1	6	67	322	2235	5	lp_0058,lp_1912,lp_0180,lp_0501,lp_0242	1	lp_0961
GO:0044723	single-organism carbohydrate metabolic process	biological_process	0.9751	1	1	67	115	2235	1	lp_3554	0
GO:0001882	nucleoside binding	molecular_function	0.97565	1	6	67	325	2235	5	lp_0180,lp_0501,lp_0242,lp_0058,lp_1912	1	lp_0961
GO:0017076	purine nucleotide binding	molecular_function	0.97616	1	6	67	326	2235	5	lp_1912,lp_0058,lp_0180,lp_0501,lp_0242	1	lp_0961
GO:0006396	RNA processing	biological_process	0.97693	1	1	67	115	2235	1	lp_2151	0
GO:0003924	GTPase activity	molecular_function	0.9784	1	1	67	111	2235	1	lp_0180	0
GO:0032553	ribonucleotide binding	molecular_function	0.98084	1	6	67	335	2235	5	lp_0058,lp_1912,lp_0501,lp_0242,lp_0180	1	lp_0961
GO:0008152	metabolic process	biological_process	0.98222	1	35	67	1429	2235	31	lp_0501,lp_0235,lp_0435,lp_2152,lp_3313,lp_2154,lp_0850,lp_0179,lp_2256,lp_1671,lp_2151,lp_2153,lp_2685,lp_2095,lp_1670,lp_1912,lp_2766,lp_0242,lp_3545,lp_1675,lp_2767,lp_3556,lp_2777,lp_2684,lp_3551,lp_3554,lp_2778,lp_0139,lp_0263,lp_0181,lp_0849	4	lp_3588,lp_2216,lp_3001,lp_0961
GO:0019637	organophosphate metabolic process	biological_process	0.98247	1	1	67	131	2235	1	lp_0242	0
GO:0005488	binding	molecular_function	0.98263	1	26	67	1113	2235	21	lp_0199,lp_3545,lp_1103,lp_0242,lp_1912,lp_2151,lp_0501,lp_0180,lp_0435,lp_0235,lp_2095,lp_2256,lp_0849,lp_0181,lp_3314,lp_0263,lp_0058,lp_2154,lp_0179,lp_2778,lp_2684	5	lp_1467,lp_0961,lp_3588,lp_3001,lp_2926
GO:0006812	cation transport	biological_process	0.98269	1	1	67	119	2235	1	lp_2151	0
GO:0007165	signal transduction	biological_process	0.98555	1	1	67	127	2235	1	lp_0156	0
GO:1901564	organonitrogen compound metabolic process	biological_process	0.98572	1	6	67	382	2235	6	lp_2767,lp_0850,lp_0501,lp_0242,lp_2151,lp_2152	0
GO:0023052	signaling	biological_process	0.98613	1	1	67	128	2235	1	lp_0156	0
GO:0044700	single organism signaling	biological_process	0.98613	1	1	67	128	2235	1	lp_0156	0
GO:0051186	cofactor metabolic process	biological_process	0.98736	1	1	67	136	2235	1	lp_2151	0
GO:0005525	GTP binding	molecular_function	0.9878	1	1	67	129	2235	1	lp_0180	0
GO:0032561	guanyl ribonucleotide binding	molecular_function	0.9878	1	1	67	129	2235	1	lp_0180	0
GO:0007154	cell communication	biological_process	0.98782	1	1	67	132	2235	1	lp_0156	0
GO:0019001	guanyl nucleotide binding	molecular_function	0.98817	1	1	67	130	2235	1	lp_0180	0
GO:0003676	nucleic acid binding	molecular_function	0.9886	1	8	67	507	2235	6	lp_2095,lp_0435,lp_0235,lp_0181,lp_2256,lp_0199	2	lp_3588,lp_0961
GO:0036094	small molecule binding	molecular_function	0.98879	1	9	67	470	2235	8	lp_0849,lp_0242,lp_0058,lp_1912,lp_2154,lp_2151,lp_0501,lp_0180	1	lp_0961
GO:0044238	primary metabolic process	biological_process	0.98891	1	25	67	1137	2235	21	lp_3551,lp_2154,lp_3554,lp_2778,lp_0179,lp_2777,lp_2152,lp_2256,lp_1671,lp_0181,lp_0139,lp_0263,lp_2766,lp_0501,lp_2151,lp_0435,lp_0235,lp_2095,lp_3556,lp_2767,lp_0242	4	lp_3588,lp_3001,lp_0961,lp_2216
GO:0071704	organic substance metabolic process	biological_process	0.98895	1	27	67	1203	2235	23	lp_2766,lp_0501,lp_2151,lp_0435,lp_0235,lp_2095,lp_2767,lp_3556,lp_0242,lp_3551,lp_2154,lp_0850,lp_3554,lp_2778,lp_0179,lp_2777,lp_2152,lp_2256,lp_1671,lp_0849,lp_0181,lp_0139,lp_0263	4	lp_2216,lp_3588,lp_3001,lp_0961
GO:0019538	protein metabolic process	biological_process	0.99002	1	3	67	267	2235	2	lp_0501,lp_2152	1	lp_2216
GO:1901135	carbohydrate derivative metabolic process	biological_process	0.99066	1	1	67	151	2235	1	lp_0242	0
GO:0055114	oxidation-reduction process	biological_process	0.99077	1	3	67	260	2235	3	lp_3545,lp_0849,lp_2151	0
GO:0055086	nucleobase-containing small molecule metabolic process	biological_process	0.99159	1	1	67	155	2235	1	lp_0242	0
GO:0090304	nucleic acid metabolic process	biological_process	0.99369	1	9	67	572	2235	7	lp_2151,lp_0501,lp_0435,lp_0235,lp_2095,lp_2256,lp_0181	2	lp_3588,lp_0961
GO:0050896	response to stimulus	biological_process	0.99469	1	2	67	224	2235	1	lp_0156	1	lp_3001
GO:0097159	organic cyclic compound binding	molecular_function	0.99511	1	17	67	860	2235	14	lp_0242,lp_0199,lp_0435,lp_0235,lp_2151,lp_0501,lp_0180,lp_2095,lp_1912,lp_2256,lp_0849,lp_0181,lp_0058,lp_2154	3	lp_0961,lp_2926,lp_3588
GO:1901363	heterocyclic compound binding	molecular_function	0.99511	1	17	67	860	2235	14	lp_0058,lp_2154,lp_2256,lp_0181,lp_0849,lp_0435,lp_0235,lp_0501,lp_0180,lp_2151,lp_2095,lp_1912,lp_0242,lp_0199	3	lp_2926,lp_3588,lp_0961
GO:0016887	ATPase activity	molecular_function	0.99615	1	1	67	154	2235	1	lp_0180	0
GO:0006259	DNA metabolic process	biological_process	0.99621	1	1	67	171	2235	0		1	lp_0961
GO:0000166	nucleotide binding	molecular_function	0.99711	1	7	67	448	2235	6	lp_1912,lp_0058,lp_0501,lp_2151,lp_0242,lp_0180	1	lp_0961
GO:1901265	nucleoside phosphate binding	molecular_function	0.99711	1	7	67	448	2235	6	lp_1912,lp_0058,lp_0242,lp_0501,lp_0180,lp_2151	1	lp_0961
GO:0044763	single-organism cellular process	biological_process	0.99721	1	8	67	507	2235	4	lp_0156,lp_2152,lp_2151,lp_3557	4	lp_3278,lp_3339,lp_0961,lp_2917
GO:0051716	cellular response to stimulus	biological_process	0.99731	1	1	67	175	2235	1	lp_0156	0
GO:1901360	organic cyclic compound metabolic process	biological_process	0.99843	1	12	67	766	2235	10	lp_2256,lp_2767,lp_0181,lp_0242,lp_0850,lp_2151,lp_0501,lp_0235,lp_0435,lp_2095	2	lp_0961,lp_3588
GO:0006139	nucleobase-containing compound metabolic process	biological_process	0.99851	1	10	67	679	2235	8	lp_2256,lp_0181,lp_0242,lp_2151,lp_0501,lp_0235,lp_0435,lp_2095	2	lp_0961,lp_3588
GO:0044237	cellular metabolic process	biological_process	0.99883	1	20	67	1083	2235	16	lp_2095,lp_0501,lp_2151,lp_0435,lp_0235,lp_1912,lp_0242,lp_2767,lp_2152,lp_2154,lp_0850,lp_0139,lp_1671,lp_0849,lp_0181,lp_2256	4	lp_2216,lp_3001,lp_3588,lp_0961
GO:0044260	cellular macromolecule metabolic process	biological_process	0.99886	1	11	67	740	2235	8	lp_2152,lp_2095,lp_0235,lp_0435,lp_0501,lp_2151,lp_0181,lp_2256	3	lp_2216,lp_3588,lp_0961
GO:0006725	cellular aromatic compound metabolic process	biological_process	0.99898	1	11	67	740	2235	9	lp_0435,lp_0235,lp_2151,lp_0501,lp_2095,lp_2256,lp_2767,lp_0181,lp_0242	2	lp_3588,lp_0961
GO:0017111	nucleoside-triphosphatase activity	molecular_function	0.99905	1	1	67	190	2235	1	lp_0180	0
GO:0016462	pyrophosphatase activity	molecular_function	0.99911	1	1	67	192	2235	1	lp_0180	0
GO:0046483	heterocycle metabolic process	biological_process	0.99912	1	11	67	748	2235	9	lp_0242,lp_0181,lp_2256,lp_2095,lp_2151,lp_0501,lp_0235,lp_0435,lp_0850	2	lp_0961,lp_3588
GO:0016818	hydrolase activity, acting on acid anhydrides, in phosphorus-containing anhydrides	molecular_function	0.99919	1	1	67	195	2235	1	lp_0180	0
GO:0016817	hydrolase activity, acting on acid anhydrides	molecular_function	0.99934	1	1	67	201	2235	1	lp_0180	0
GO:0034641	cellular nitrogen compound metabolic process	biological_process	0.99943	1	11	67	762	2235	9	lp_2256,lp_0181,lp_0242,lp_0850,lp_2151,lp_0501,lp_0235,lp_0435,lp_2095	2	lp_0961,lp_3588
GO:0006807	nitrogen compound metabolic process	biological_process	0.99958	1	13	67	851	2235	11	lp_0850,lp_0501,lp_2151,lp_0235,lp_0435,lp_2095,lp_2152,lp_2256,lp_2767,lp_0181,lp_0242	2	lp_3588,lp_0961
GO:0043170	macromolecule metabolic process	biological_process	0.99989	1	11	67	824	2235	8	lp_0501,lp_2151,lp_0235,lp_0435,lp_2152,lp_2095,lp_2256,lp_0181	3	lp_2216,lp_3588,lp_0961
GO:0016787	hydrolase activity	molecular_function	0.99994	1	5	67	510	2235	4	lp_2777,lp_0180,lp_2766,lp_2778	1	lp_3001
GO:0009987	cellular process	biological_process	0.99996	1	25	67	1343	2235	18	lp_0156,lp_2095,lp_0501,lp_2151,lp_0435,lp_0235,lp_1912,lp_3557,lp_0242,lp_2767,lp_2152,lp_2154,lp_0850,lp_0139,lp_1671,lp_0181,lp_0849,lp_2256	7	lp_3339,lp_3278,lp_2216,lp_2917,lp_3001,lp_3588,lp_0961
Over represented pvalue: statistically siginificant level of GO enrichment
Corrected pvalue: if corrected pvalue≤0.05, this item belongs to GO enrichment item
DEG item: number of DEGs related to the GO item
DEG list: number of GO annotation of DEGs
Bg item : number of all genes related to the GO item
Bg list : number of GO annotation of all genes
Items labled with red colour are those shown in Fig. 4a, items labled with blue colour are those shown in Fig. 4b.
