# Supplementary material for: Transcriptomic response to GABA-producing Lactobacillus plantarum CGMCC 1.2437T induced by L-MSG
Source: PLoS One. 2018 Jun 12;13(6):e0199021. doi: 10.1371/journal.pone.0199021 (PMC5997328; doi:10.1371/journal.pone.0199021)
Supplement: S3 Table — (XLSX) [file pone.0199021.s007.xlsx]

## Sheet: MSGvsCTL_all.DEG_KEGG_pathway_e
	Supplementary Table 3. KEGG annotation of differentially expressed genes.
KEGG ID	KEGG term	Input number	Background number	pvalue	Corrected pvalue	Input KEGG ID	Entrez ID	Hyperlink
lpl02060	Phosphotransferase system (PTS)	13	63	9.12751e-05	0.00264698	lp_3009|lp_0264|lp_0265|lp_0286|lp_2780|lp_0230|lp_3548|lp_3546|lp_3010|lp_0436|lp_3522|lp_2097|lp_3547	1063515|1061187|1061186|1061159|1063108|1061397|1061942|1061926|1063503|1061332|1062418|1061803|1061947|	http://www.genome.jp/kegg-bin/show_pathway?lpl02060/lpl:lp_2097%09red/lpl:lp_3522%09red/lpl:lp_3010%09red/lpl:lp_0264%09red/lpl:lp_0265%09red/lpl:lp_0286%09red/lpl:lp_3009%09red/lpl:lp_3546%09red/lpl:lp_3547%09red/lpl:lp_0230%09red/lpl:lp_2780%09red/lpl:lp_0436%09red/lpl:lp_3548%09red
lpl00620	Pyruvate metabolism	8	41	0.00298365	0.0321667	lp_3313|lp_2151|lp_2152|lp_2153|lp_2154|lp_1912|lp_1679|lp_0849	1064019|1062177|1063704|1063701|1063699|1062050|1062006|1061989|	http://www.genome.jp/kegg-bin/show_pathway?lpl00620/lpl:lp_2154%09red/lpl:lp_2152%09red/lpl:lp_2153%09red/lpl:lp_2151%09red/lpl:lp_3313%09red/lpl:lp_1679%09red/lpl:lp_1912%09red/lpl:lp_0849%09red
lpl00040	Pentose and glucuronate interconversions	4	9	0.00332759	0.0321667	lp_3555|lp_3545|lp_3556|lp_3554	1061949|1061927|1061948|1061986|	http://www.genome.jp/kegg-bin/show_pathway?lpl00040/lpl:lp_3545%09red/lpl:lp_3555%09red/lpl:lp_3554%09red/lpl:lp_3556%09red
lpl00020	Citrate cycle (TCA cycle)	4	10	0.00447505	0.0324441	lp_2151|lp_2152|lp_2153|lp_2154	1062177|1063704|1063701|1063699|	http://www.genome.jp/kegg-bin/show_pathway?lpl00020/lpl:lp_2154%09red/lpl:lp_2152%09red/lpl:lp_2153%09red/lpl:lp_2151%09red
lpl01212	Fatty acid metabolism	4	20	0.0318965	0.176433	lp_1670|lp_1679|lp_1675|lp_1671	1061766|1062006|1062128|1064006|	http://www.genome.jp/kegg-bin/show_pathway?lpl01212/lpl:lp_1671%09red/lpl:lp_1670%09red/lpl:lp_1679%09red/lpl:lp_1675%09red
lpl00061	Fatty acid biosynthesis	4	21	0.0365034	0.176433	lp_1670|lp_1679|lp_1675|lp_1671	1061766|1062006|1062128|1064006|	http://www.genome.jp/kegg-bin/show_pathway?lpl00061/lpl:lp_1671%09red/lpl:lp_1670%09red/lpl:lp_1679%09red/lpl:lp_1675%09red
lpl00010	Glycolysis / Gluconeogenesis	6	50	0.0650304	0.269412	lp_2151|lp_2152|lp_2153|lp_2154|lp_2778|lp_2777	1062177|1063704|1063701|1063699|1063116|1063110|	http://www.genome.jp/kegg-bin/show_pathway?lpl00010/lpl:lp_2154%09red/lpl:lp_2152%09red/lpl:lp_2153%09red/lpl:lp_2151%09red/lpl:lp_2777%09red/lpl:lp_2778%09red
lpl00051	Fructose and mannose metabolism	4	31	0.102275	0.343622	lp_0230|lp_3545|lp_2097|lp_2096	1061397|1061927|1061803|1062153|	http://www.genome.jp/kegg-bin/show_pathway?lpl00051/lpl:lp_2097%09red/lpl:lp_2096%09red/lpl:lp_3545%09red/lpl:lp_0230%09red
lpl00780	Biotin metabolism	2	9	0.106641	0.343622	lp_1670|lp_1675	1061766|1062128|	http://www.genome.jp/kegg-bin/show_pathway?lpl00780/lpl:lp_1670%09red/lpl:lp_1675%09red
lpl00500	Starch and sucrose metabolism	4	33	0.119435	0.346361	lp_3522|lp_0263|lp_0181|lp_0179	1062418|1061188|1061457|1061459|	http://www.genome.jp/kegg-bin/show_pathway?lpl00500/lpl:lp_0263%09red/lpl:lp_3522%09red/lpl:lp_0179%09red/lpl:lp_0181%09red
lpl01200	Carbon metabolism	6	71	0.201939	0.532386	lp_2151|lp_2152|lp_2153|lp_2154|lp_1912|lp_1679	1062177|1063704|1063701|1063699|1062050|1062006|	http://www.genome.jp/kegg-bin/show_pathway?lpl01200/lpl:lp_2154%09red/lpl:lp_2152%09red/lpl:lp_2153%09red/lpl:lp_2151%09red/lpl:lp_1679%09red/lpl:lp_1912%09red
lpl00300	Lysine biosynthesis	2	20	0.314051	0.658535	lp_2684|lp_2685	1062942|1062959|	http://www.genome.jp/kegg-bin/show_pathway?lpl00300/lpl:lp_2684%09red/lpl:lp_2685%09red
lpl00052	Galactose metabolism	3	36	0.325071	0.658535	lp_3548|lp_3546|lp_3547	1061942|1061926|1061947|	http://www.genome.jp/kegg-bin/show_pathway?lpl00052/lpl:lp_3546%09red/lpl:lp_3547%09red/lpl:lp_3548%09red
lpl00640	Propanoate metabolism	2	21	0.333356	0.658535	lp_1679|lp_3313	1062006|1064019|	http://www.genome.jp/kegg-bin/show_pathway?lpl00640/lpl:lp_1679%09red/lpl:lp_3313%09red
lpl01100	Metabolic pathways	26	440	0.354695	0.658535	lp_0242|lp_3548|lp_0850|lp_0181|lp_3545|lp_2097|lp_3547|lp_2151|lp_2152|lp_2153|lp_2154|lp_1670|lp_1671|lp_1675|lp_1679|lp_3313|lp_0179|lp_0849|lp_3551|lp_3556|lp_3555|lp_3554|lp_3546|lp_1912|lp_2684|lp_2685	1061385|1061942|1062600|1061457|1061927|1061803|1061947|1062177|1063704|1063701|1063699|1061766|1064006|1062128|1062006|1064019|1061459|1061989|1061938|1061948|1061949|1061986|1061926|1062050|1062942|1062959|	http://www.genome.jp/kegg-bin/show_pathway?lpl01100/lpl:lp_2097%09red/lpl:lp_0242%09red/lpl:lp_1679%09red/lpl:lp_2684%09red/lpl:lp_2685%09red/lpl:lp_3313%09red/lpl:lp_3546%09red/lpl:lp_3547%09red/lpl:lp_3545%09red/lpl:lp_1912%09red/lpl:lp_1670%09red/lpl:lp_0849%09red/lpl:lp_3548%09red/lpl:lp_1675%09red/lpl:lp_0181%09red/lpl:lp_2154%09red/lpl:lp_1671%09red/lpl:lp_2152%09red/lpl:lp_2153%09red/lpl:l…
lpl02010	ABC transporters	6	89	0.36333	0.658535	lp_0336|lp_0200|lp_2983|lp_0180|lp_0176|lp_0177	1062171|1061432|1063469|1061458|1061462|1061461|	http://www.genome.jp/kegg-bin/show_pathway?lpl02010/lpl:lp_0200%09red/lpl:lp_2983%09red/lpl:lp_0336%09red/lpl:lp_0180%09red/lpl:lp_0176%09red/lpl:lp_0177%09red
lpl01120	Microbial metabolism in diverse environments	8	129	0.408832	0.697419	lp_2151|lp_2152|lp_2153|lp_2154|lp_1912|lp_2685|lp_1679|lp_2097	1062177|1063704|1063701|1063699|1062050|1062959|1062006|1061803|	http://www.genome.jp/kegg-bin/show_pathway?lpl01120/lpl:lp_2097%09red/lpl:lp_2154%09red/lpl:lp_2152%09red/lpl:lp_2153%09red/lpl:lp_2151%09red/lpl:lp_1679%09red/lpl:lp_2685%09red/lpl:lp_1912%09red
lpl00260	Glycine, serine and threonine metabolism	2	29	0.479755	0.759309	lp_2151|lp_2776	1062177|1063115|	http://www.genome.jp/kegg-bin/show_pathway?lpl00260/lpl:lp_2776%09red/lpl:lp_2151%09red
lpl00312	beta-Lactam resistance	1	12	0.497676	0.759309	lp_0200	1061432|	http://www.genome.jp/kegg-bin/show_pathway?lpl00312/lpl:lp_0200%09red
lpl00650	Butanoate metabolism	1	13	0.523662	0.759309	lp_3313	1064019|	http://www.genome.jp/kegg-bin/show_pathway?lpl00650/lpl:lp_3313%09red
lpl00680	Methane metabolism	1	23	0.720296	0.986812	lp_1912	1062050|	http://www.genome.jp/kegg-bin/show_pathway?lpl00680/lpl:lp_1912%09red
lpl00030	Pentose phosphate pathway	1	25	0.748616	0.986812	lp_3551	1061938|	http://www.genome.jp/kegg-bin/show_pathway?lpl00030/lpl:lp_3551%09red
lpl00240	Pyrimidine metabolism	1	42	0.898913	0.994645	lp_0242	1061385|	http://www.genome.jp/kegg-bin/show_pathway?lpl00240/lpl:lp_0242%09red
lpl01110	Biosynthesis of secondary metabolites	8	216	0.904788	0.994645	lp_0242|lp_2151|lp_2152|lp_2153|lp_2154|lp_2684|lp_2685|lp_1679	1061385|1062177|1063704|1063701|1063699|1062942|1062959|1062006|	http://www.genome.jp/kegg-bin/show_pathway?lpl01110/lpl:lp_2154%09red/lpl:lp_2152%09red/lpl:lp_2153%09red/lpl:lp_2151%09red/lpl:lp_0242%09red/lpl:lp_1679%09red/lpl:lp_2684%09red/lpl:lp_2685%09red
lpl02020	Two-component system	1	44	0.909226	0.994645	lp_1107	1063320|	http://www.genome.jp/kegg-bin/show_pathway?lpl02020/lpl:lp_1107%09red
lpl00230	Purine metabolism	1	60	0.961747	0.994645	lp_0242	1061385|	http://www.genome.jp/kegg-bin/show_pathway?lpl00230/lpl:lp_0242%09red
lpl03010	Ribosome	1	68	0.975223	0.994645	lp_2216	1062218|	http://www.genome.jp/kegg-bin/show_pathway?lpl03010/lpl:lp_2216%09red
lpl01230	Biosynthesis of amino acids	2	111	0.983539	0.994645	lp_2684|lp_2685	1062942|1062959|	http://www.genome.jp/kegg-bin/show_pathway?lpl01230/lpl:lp_2684%09red/lpl:lp_2685%09red
lpl00970	Aminoacyl-tRNA biosynthesis	1	96	0.994645	0.994645	lp_0501	1061485|	http://www.genome.jp/kegg-bin/show_pathway?lpl00970/lpl:lp_0501%09red
